# Supplementary material for: A toxin-deformation dependent inhibition mechanism in the T7SS toxin-antitoxin system of Gram-positive bacteria
Source: Nat Commun. 2022 Oct 28;13:6434. doi: 10.1038/s41467-022-34034-w (PMC9616950; doi:10.1038/s41467-022-34034-w)
Supplement: Supplementary file 4 — Supplementary Data 1 [file 41467_2022_34034_MOESM4_ESM.xlsx]

## Sheet: Sheet1
Linked peptide	Charge	Precursor	Peptide	Peptide	Evalue	Score	Precursor	Precursor	Alpha_	Beta_
		Mass		Mass			Mass_Error	Mass_Error	Evalue	Evalue
							(Da)	(ppm)
EsaG(E143C)-EsaG(E143C)	25
1	5	3348.69	KFGILPCTEYEINK(7)-FGILPCTEYEINK(6)	3348.69	0.016	0.0114	-0.00144	-0.42972	0.00229	0.048
2	5	3348.69	KFGILPCTEYEINK(7)-FGILPCTEYEINK(6)	3348.69	0.000587	0.0116	0.00058	0.173202	0.00479	0.0172
3	4	3348.69	KFGILPCTEYEINK(7)-FGILPCTEYEINK(6)	3348.69	1	0.018	-0.00417	-1.24407	0.000201	1
4	4	3348.69	KFGILPCTEYEINK(7)-FGILPCTEYEINK(6)	3348.69	1	0.0181	-0.00417	-1.24407	1	0.00825
5	4	3348.68	KFGILPCTEYEINK(7)-FGILPCTEYEINK(6)	3348.69	1	0.0183	-0.00795	-2.37466	0.000473	0.0013
6	4	3348.68	KFGILPCTEYEINK(7)-FGILPCTEYEINK(6)	3348.69	0.0103	0.0222	-0.00556	-1.66065	0.00227	0.007
7	5	3348.7	KFGILPCTEYEINK(7)-FGILPCTEYEINK(6)	3348.69	1	0.0693	0.006236	1.86222	1	0.373
8	4	3348.68	KFGILPCTEYEINK(7)-FGILPCTEYEINK(6)	3348.69	0.00542	0.456	-0.01077	-3.21738	0.000964	2.85e-05
9	5	3348.68	KFGILPCTEYEINK(7)-FGILPCTEYEINK(6)	3348.69	1	0.574	-0.00654	-1.95151	1	1
10	5	3348.68	KFGILPCTEYEINK(7)-FGILPCTEYEINK(6)	3348.69	1	0.575	-0.00623	-1.86103	1	1
11	4	3348.68	KFGILPCTEYEINK(7)-FGILPCTEYEINK(6)	3348.69	1	0.682	-0.0127	-3.79193	1	1
12	5	3476.79	KFGILPCTEYEINK(7)-KFGILPCTEYEINK(7)	3476.78	1	0.0886	0.006173	1.77549	1	1
13	4	3476.79	KFGILPCTEYEINK(7)-KFGILPCTEYEINK(7)	3476.78	1	0.226	0.003336	0.959507	1	1
14	4	3476.78	KFGILPCTEYEINK(7)-KFGILPCTEYEINK(7)	3476.78	1	0.3	-0.00202	-0.58013	1	1
15	4	3476.79	KFGILPCTEYEINK(7)-KFGILPCTEYEINK(7)	3476.78	1	0.33	0.001925	0.553673	1	1
16	4	3476.79	KFGILPCTEYEINK(7)-KFGILPCTEYEINK(7)	3476.78	1	0.355	0.004442	1.27762	1	1
17	5	3476.79	KFGILPCTEYEINK(7)-KFGILPCTEYEINK(7)	3476.78	1	0.462	0.002121	0.610046	1	1
18	4	3476.78	KFGILPCTEYEINK(7)-KFGILPCTEYEINK(7)	3476.78	1	0.479	-0.0091	-2.61851	1	1
19	3	3220.6	FGILPCTEYEINK(6)-FGILPCTEYEINK(6)	3220.59	1	0.174	0.002036	0.632181	1	1
20	4	3220.6	FGILPCTEYEINK(6)-FGILPCTEYEINK(6)	3220.59	1	0.286	0.004435	1.37708	1	1
21	3	3220.6	FGILPCTEYEINK(6)-FGILPCTEYEINK(6)	3220.59	1	0.337	0.001559	0.484072	1	1
22	3	3220.6	FGILPCTEYEINK(6)-FGILPCTEYEINK(6)	3220.59	1	0.436	0.002826	0.877478	1	1
23	4	3220.6	FGILPCTEYEINK(6)-FGILPCTEYEINK(6)	3220.59	1	0.455	0.004292	1.33267	1	1
24	4	3220.6	FGILPCTEYEINK(6)-FGILPCTEYEINK(6)	3220.59	0.0922	0.482	0.004292	1.33267	0.0689	0.15
25	4	3220.6	FGILPCTEYEINK(6)-FGILPCTEYEINK(6)	3220.59	0.0528	0.483	0.002053	0.63746	0.117	0.0506
EsaDc(E494C)-EsaG(K111C)	295
1	5	4441.05	CVYVDNLSLKDGDR(1)-EGELCVSFDYIDWINSEFGQIGR(5)	4441.07	1.8e-07	0.0206	-0.02651	-5.96973	2.45e-14	8.89e-09
2	5	4441.06	CVYVDNLSLKDGDR(1)-EGELCVSFDYIDWINSEFGQIGR(5)	4441.07	2.45e-19	0.0534	-0.01113	-2.50502	7.47e-27	1.31e-16
3	3	3997.91	CVYVDNLSLK(1)-EGELCVSFDYIDWINSEFGQIGR(5)	3997.9	1	0.0218	0.006826	1.7074	1	1
4	3	3997.88	CVYVDNLSLK(1)-EGELCVSFDYIDWINSEFGQIGR(5)	3997.9	1	0.0234	-0.01807	-4.51988	1	1
5	3	3997.89	CVYVDNLSLK(1)-EGELCVSFDYIDWINSEFGQIGR(5)	3997.9	1	0.0246	-0.00623	-1.55707	1	1
6	3	3997.9	CVYVDNLSLK(1)-EGELCVSFDYIDWINSEFGQIGR(5)	3997.9	1	0.0261	0.004901	1.22589	1	1
7	3	3997.91	CVYVDNLSLK(1)-EGELCVSFDYIDWINSEFGQIGR(5)	3997.9	1.5e-06	0.0293	0.006776	1.69489	1	9.1e-07
8	4	3997.91	CVYVDNLSLK(1)-EGELCVSFDYIDWINSEFGQIGR(5)	3997.9	3.13e-10	0.0312	0.015292	3.82501	1	4.4e-15
9	3	3997.9	CVYVDNLSLK(1)-EGELCVSFDYIDWINSEFGQIGR(5)	3997.9	1	0.0316	0.005559	1.39048	1	1
10	3	3997.91	CVYVDNLSLK(1)-EGELCVSFDYIDWINSEFGQIGR(5)	3997.9	1.91e-08	0.0327	0.006568	1.64286	1	1.19e-18
11	3	3997.91	CVYVDNLSLK(1)-EGELCVSFDYIDWINSEFGQIGR(5)	3997.9	1	0.0342	0.008123	2.03182	1	1
12	4	3997.91	CVYVDNLSLK(1)-EGELCVSFDYIDWINSEFGQIGR(5)	3997.9	4.02e-07	0.0378	0.00781	1.95353	1	2.51e-14
13	6	3997.9	CVYVDNLSLK(1)-EGELCVSFDYIDWINSEFGQIGR(5)	3997.9	3.14e-07	0.0385	0.000519	0.129818	2.98e-14	6.84e-10
14	4	3997.9	CVYVDNLSLK(1)-EGELCVSFDYIDWINSEFGQIGR(5)	3997.9	1	0.0389	0.002796	0.699367	1	6.25e-09
15	4	3997.92	CVYVDNLSLK(1)-EGELCVSFDYIDWINSEFGQIGR(5)	3997.9	2.84e-12	0.0396	0.018497	4.62668	4.19e-06	4.8e-13
16	3	3997.91	CVYVDNLSLK(1)-EGELCVSFDYIDWINSEFGQIGR(5)	3997.9	5.44e-06	0.0397	0.006728	1.68288	1	3.11e-07
17	5	3997.9	CVYVDNLSLK(1)-EGELCVSFDYIDWINSEFGQIGR(5)	3997.9	7.63e-12	0.0405	0.005133	1.28392	1.75e-17	1.98e-11
18	4	3997.9	CVYVDNLSLK(1)-EGELCVSFDYIDWINSEFGQIGR(5)	3997.9	1	0.0419	0.000404	0.101053	1	1
19	4	3997.91	CVYVDNLSLK(1)-EGELCVSFDYIDWINSEFGQIGR(5)	3997.9	1	0.0457	0.007341	1.83621	1	1.41e-11
20	4	3997.91	CVYVDNLSLK(1)-EGELCVSFDYIDWINSEFGQIGR(5)	3997.9	4.69e-09	0.0459	0.009052	2.26419	1	2.95e-15
21	4	3997.91	CVYVDNLSLK(1)-EGELCVSFDYIDWINSEFGQIGR(5)	3997.9	1.55e-07	0.046	0.009045	2.26244	1	3.11e-11
22	4	3997.91	CVYVDNLSLK(1)-EGELCVSFDYIDWINSEFGQIGR(5)	3997.9	1	0.0464	0.009905	2.47755	1	5e-11
23	4	3997.9	CVYVDNLSLK(1)-EGELCVSFDYIDWINSEFGQIGR(5)	3997.9	1.33e-07	0.0466	0.006405	1.60209	1	1.01e-08
24	4	3997.91	CVYVDNLSLK(1)-EGELCVSFDYIDWINSEFGQIGR(5)	3997.9	1.39e-07	0.0469	0.010407	2.60312	1	2.61e-09
25	4	3997.9	CVYVDNLSLK(1)-EGELCVSFDYIDWINSEFGQIGR(5)	3997.9	1.08e-09	0.047	0.004076	1.01954	1	2.3e-12
26	4	3997.93	CVYVDNLSLK(1)-EGELCVSFDYIDWINSEFGQIGR(5)	3997.9	1.8e-07	0.0473	0.028251	7.06646	6.06e-21	1.22e-10
27	3	3997.91	CVYVDNLSLK(1)-EGELCVSFDYIDWINSEFGQIGR(5)	3997.9	2.51e-26	0.0476	0.007945	1.98729	2.1e-15	2.25e-20
28	4	3997.91	CVYVDNLSLK(1)-EGELCVSFDYIDWINSEFGQIGR(5)	3997.9	2.06e-08	0.0477	0.008732	2.18415	1	3.26e-09
29	4	3997.91	CVYVDNLSLK(1)-EGELCVSFDYIDWINSEFGQIGR(5)	3997.9	2.86e-15	0.0482	0.013029	3.25896	9.89e-17	5.91e-08
30	4	3997.91	CVYVDNLSLK(1)-EGELCVSFDYIDWINSEFGQIGR(5)	3997.9	2.3e-13	0.0496	0.008645	2.16239	1	1.32e-15
31	4	3997.9	CVYVDNLSLK(1)-EGELCVSFDYIDWINSEFGQIGR(5)	3997.9	1	0.0496	-0.00021	-0.05153	1	1
32	4	3997.92	CVYVDNLSLK(1)-EGELCVSFDYIDWINSEFGQIGR(5)	3997.9	3.4e-08	0.0498	0.017518	4.3818	1.45e-24	2.36e-11
33	4	3997.91	CVYVDNLSLK(1)-EGELCVSFDYIDWINSEFGQIGR(5)	3997.9	1	0.0499	0.007801	1.95128	1	2.36e-07
34	4	3997.91	CVYVDNLSLK(1)-EGELCVSFDYIDWINSEFGQIGR(5)	3997.9	1	0.05	0.008321	2.08134	1	1
35	4	3997.91	CVYVDNLSLK(1)-EGELCVSFDYIDWINSEFGQIGR(5)	3997.9	2.86e-09	0.0502	0.007454	1.86448	1	1.85e-16
36	4	3997.91	CVYVDNLSLK(1)-EGELCVSFDYIDWINSEFGQIGR(5)	3997.9	3.72e-09	0.0503	0.009196	2.30021	1	1.9e-14
37	4	3997.91	CVYVDNLSLK(1)-EGELCVSFDYIDWINSEFGQIGR(5)	3997.9	2.44e-06	0.0506	0.00651	1.62836	1	1.54e-12
38	4	3997.91	CVYVDNLSLK(1)-EGELCVSFDYIDWINSEFGQIGR(5)	3997.9	7.38e-12	0.0507	0.013878	3.47132	1.84e-21	2.98e-11
39	4	3997.91	CVYVDNLSLK(1)-EGELCVSFDYIDWINSEFGQIGR(5)	3997.9	1	0.0514	0.006794	1.69939	1	2.27e-10
40	4	3997.91	CVYVDNLSLK(1)-EGELCVSFDYIDWINSEFGQIGR(5)	3997.9	7.61e-09	0.0523	0.008997	2.25043	1	8.88e-18
41	4	3997.91	CVYVDNLSLK(1)-EGELCVSFDYIDWINSEFGQIGR(5)	3997.9	1.04e-09	0.0527	0.010207	2.55309	1	2.1e-12
42	4	3997.9	CVYVDNLSLK(1)-EGELCVSFDYIDWINSEFGQIGR(5)	3997.9	6.81e-16	0.0537	0.006245	1.56207	1	3.13e-11
43	4	3997.92	CVYVDNLSLK(1)-EGELCVSFDYIDWINSEFGQIGR(5)	3997.9	3.84e-08	0.0537	0.02513	6.2858	1	1.13e-18
44	4	3997.91	CVYVDNLSLK(1)-EGELCVSFDYIDWINSEFGQIGR(5)	3997.9	1	0.0543	0.009082	2.27169	1	1.81e-12
45	4	3997.9	CVYVDNLSLK(1)-EGELCVSFDYIDWINSEFGQIGR(5)	3997.9	7.4e-09	0.055	-0.00322	-0.80592	1	8.29e-08
46	4	3997.92	CVYVDNLSLK(1)-EGELCVSFDYIDWINSEFGQIGR(5)	3997.9	2.07e-06	0.0552	0.016685	4.17344	1.07e-11	2.33e-07
47	4	3997.92	CVYVDNLSLK(1)-EGELCVSFDYIDWINSEFGQIGR(5)	3997.9	4.5e-22	0.0553	0.016711	4.17995	1	9.53e-10
48	4	3997.91	CVYVDNLSLK(1)-EGELCVSFDYIDWINSEFGQIGR(5)	3997.9	9.51e-12	0.0562	0.007341	1.83621	1	2.89e-15
49	4	3997.91	CVYVDNLSLK(1)-EGELCVSFDYIDWINSEFGQIGR(5)	3997.9	2.61e-10	0.0576	0.007673	1.91926	1	3.52e-16
50	4	3997.9	CVYVDNLSLK(1)-EGELCVSFDYIDWINSEFGQIGR(5)	3997.9	1	0.0577	0.005402	1.35121	1	1
51	4	3997.91	CVYVDNLSLK(1)-EGELCVSFDYIDWINSEFGQIGR(5)	3997.9	1.08e-09	0.0578	0.008639	2.16088	2.16e-14	1.34e-09
52	4	3997.91	CVYVDNLSLK(1)-EGELCVSFDYIDWINSEFGQIGR(5)	3997.9	1.25e-07	0.0585	0.008759	2.1909	1	1.97e-10
53	4	3997.9	CVYVDNLSLK(1)-EGELCVSFDYIDWINSEFGQIGR(5)	3997.9	9.37e-12	0.0594	0.004612	1.15361	1.29e-17	3.48e-10
54	4	3997.9	CVYVDNLSLK(1)-EGELCVSFDYIDWINSEFGQIGR(5)	3997.9	7.06e-10	0.06	0.006251	1.56357	1	3.42e-17
55	4	3997.91	CVYVDNLSLK(1)-EGELCVSFDYIDWINSEFGQIGR(5)	3997.9	1.09e-14	0.0607	0.008495	2.12487	2.72e-12	3.12e-09
56	4	3997.9	CVYVDNLSLK(1)-EGELCVSFDYIDWINSEFGQIGR(5)	3997.9	1	0.0612	-0.00102	-0.25438	1	1
57	4	3997.9	CVYVDNLSLK(1)-EGELCVSFDYIDWINSEFGQIGR(5)	3997.9	1	0.0623	-0.00028	-0.06929	1	1
58	4	3997.9	CVYVDNLSLK(1)-EGELCVSFDYIDWINSEFGQIGR(5)	3997.9	1	0.0632	-0.00085	-0.21136	1	1
59	4	3997.93	CVYVDNLSLK(1)-EGELCVSFDYIDWINSEFGQIGR(5)	3997.9	3.21e-12	0.0647	0.026854	6.71703	2.69e-20	2.1e-07
60	4	3997.9	CVYVDNLSLK(1)-EGELCVSFDYIDWINSEFGQIGR(5)	3997.9	1	0.0652	0.005117	1.27992	1	1
61	4	3997.9	CVYVDNLSLK(1)-EGELCVSFDYIDWINSEFGQIGR(5)	3997.9	1	0.0653	0.001983	0.496011	1	1
62	4	3997.91	CVYVDNLSLK(1)-EGELCVSFDYIDWINSEFGQIGR(5)	3997.9	1	0.0748	0.006716	1.67988	1	1
63	4	3997.91	CVYVDNLSLK(1)-EGELCVSFDYIDWINSEFGQIGR(5)	3997.9	1	0.0761	0.006946	1.73741	1	1
64	4	3997.91	CVYVDNLSLK(1)-EGELCVSFDYIDWINSEFGQIGR(5)	3997.9	1	0.1	0.008057	2.01531	1	1
65	4	3997.9	CVYVDNLSLK(1)-EGELCVSFDYIDWINSEFGQIGR(5)	3997.9	1	0.106	0.004663	1.16636	1	1
66	4	3997.9	CVYVDNLSLK(1)-EGELCVSFDYIDWINSEFGQIGR(5)	3997.9	1	0.11	0.00299	0.747893	1	1
67	4	3997.9	CVYVDNLSLK(1)-EGELCVSFDYIDWINSEFGQIGR(5)	3997.9	7.12e-09	0.117	0.004835	1.20938	8.55e-26	1.32e-09
68	4	3997.9	CVYVDNLSLK(1)-EGELCVSFDYIDWINSEFGQIGR(5)	3997.9	1	0.118	0.000754	0.188599	1	1
69	3	3997.91	CVYVDNLSLK(1)-EGELCVSFDYIDWINSEFGQIGR(5)	3997.9	1	0.12	0.00707	1.76843	1	2.97e-18
70	4	3997.9	CVYVDNLSLK(1)-EGELCVSFDYIDWINSEFGQIGR(5)	3997.9	1	0.123	0.000154	0.03852	1	1
71	4	3997.9	CVYVDNLSLK(1)-EGELCVSFDYIDWINSEFGQIGR(5)	3997.9	1	0.125	0.000154	0.03852	1	1
72	4	3997.9	CVYVDNLSLK(1)-EGELCVSFDYIDWINSEFGQIGR(5)	3997.9	1	0.126	-0.00035	-0.08805	1	1
73	5	3997.9	CVYVDNLSLK(1)-EGELCVSFDYIDWINSEFGQIGR(5)	3997.9	5.68e-07	0.129	0.005111	1.27842	4.71e-06	1.58e-05
74	4	3997.91	CVYVDNLSLK(1)-EGELCVSFDYIDWINSEFGQIGR(5)	3997.9	1.7e-13	0.139	0.00743	1.85848	6.09e-22	6.2e-09
75	3	3997.9	CVYVDNLSLK(1)-EGELCVSFDYIDWINSEFGQIGR(5)	3997.9	1.4e-08	0.15	0.003802	0.951	5.65e-17	3.85e-09
76	3	3997.9	CVYVDNLSLK(1)-EGELCVSFDYIDWINSEFGQIGR(5)	3997.9	1	0.152	0.005869	1.46802	1	1
77	4	3997.89	CVYVDNLSLK(1)-EGELCVSFDYIDWINSEFGQIGR(5)	3997.9	1	0.153	-0.00443	-1.10883	1	1
78	3	3997.91	CVYVDNLSLK(1)-EGELCVSFDYIDWINSEFGQIGR(5)	3997.9	1	0.16	0.007134	1.78444	1	1
79	3	3997.88	CVYVDNLSLK(1)-EGELCVSFDYIDWINSEFGQIGR(5)	3997.9	1	0.161	-0.01874	-4.68696	1	1
80	4	3997.9	CVYVDNLSLK(1)-EGELCVSFDYIDWINSEFGQIGR(5)	3997.9	1	0.17	0.001213	0.303409	1	1
81	4	3997.9	CVYVDNLSLK(1)-EGELCVSFDYIDWINSEFGQIGR(5)	3997.9	1	0.172	-0.00217	-0.54379	1	1
82	5	3997.9	CVYVDNLSLK(1)-EGELCVSFDYIDWINSEFGQIGR(5)	3997.9	0.000506	0.179	0.005512	1.37872	1	6.18e-05
83	4	3997.9	CVYVDNLSLK(1)-EGELCVSFDYIDWINSEFGQIGR(5)	3997.9	8.33e-12	0.184	0.002763	0.691113	1	1.64e-13
84	4	3997.89	CVYVDNLSLK(1)-EGELCVSFDYIDWINSEFGQIGR(5)	3997.9	1	0.208	-0.00496	-1.2399	1	1
85	4	3997.93	CVYVDNLSLK(1)-EGELCVSFDYIDWINSEFGQIGR(5)	3997.9	1.17e-10	0.26	0.032237	8.06349	6.82e-18	2.5e-13
86	4	3997.93	CVYVDNLSLK(1)-EGELCVSFDYIDWINSEFGQIGR(5)	3997.9	6.18e-09	0.267	0.03091	7.73156	3.76e-22	2.12e-11
87	5	3997.9	CVYVDNLSLK(1)-EGELCVSFDYIDWINSEFGQIGR(5)	3997.9	6.25e-10	0.267	0.002646	0.661848	4.8e-16	1.39e-13
88	4	3997.91	CVYVDNLSLK(1)-EGELCVSFDYIDWINSEFGQIGR(5)	3997.9	3.54e-08	0.291	0.008588	2.14813	1	8.01e-19
89	3	3997.91	CVYVDNLSLK(1)-EGELCVSFDYIDWINSEFGQIGR(5)	3997.9	3.16e-10	0.303	0.007076	1.76993	1	6.43e-10
90	3	3997.91	CVYVDNLSLK(1)-EGELCVSFDYIDWINSEFGQIGR(5)	3997.9	1	0.312	0.007071	1.76868	1	1
91	4	3997.92	CVYVDNLSLK(1)-EGELCVSFDYIDWINSEFGQIGR(5)	3997.9	1.02e-06	0.315	0.02302	5.75802	4.13e-15	1.39e-08
92	3	3997.91	CVYVDNLSLK(1)-EGELCVSFDYIDWINSEFGQIGR(5)	3997.9	4.12e-11	0.334	0.007525	1.88224	1	3.48e-11
93	3	3997.91	CVYVDNLSLK(1)-EGELCVSFDYIDWINSEFGQIGR(5)	3997.9	3.72e-06	0.342	0.008012	2.00405	1	1.28e-06
94	3	3997.91	CVYVDNLSLK(1)-EGELCVSFDYIDWINSEFGQIGR(5)	3997.9	1	0.4	0.007071	1.76868	1	1
95	3	3997.9	CVYVDNLSLK(1)-EGELCVSFDYIDWINSEFGQIGR(5)	3997.9	1	0.423	0.004096	1.02454	1	1
96	4	3997.9	CVYVDNLSLK(1)-EGELCVSFDYIDWINSEFGQIGR(5)	3997.9	1	0.424	0.001172	0.293154	1	4.88e-08
97	4	3997.9	CVYVDNLSLK(1)-EGELCVSFDYIDWINSEFGQIGR(5)	3997.9	3.04e-07	0.434	0.003919	0.980265	1	1.22e-08
98	3	3997.88	CVYVDNLSLK(1)-EGELCVSFDYIDWINSEFGQIGR(5)	3997.9	1.64e-09	0.441	-0.02149	-5.37507	1	1.55e-14
99	5	3997.9	CVYVDNLSLK(1)-EGELCVSFDYIDWINSEFGQIGR(5)	3997.9	2.02e-07	0.445	0.004065	1.01678	6.23e-11	7.51e-10
100	4	3997.9	CVYVDNLSLK(1)-EGELCVSFDYIDWINSEFGQIGR(5)	3997.9	1.57e-12	0.458	0.005347	1.33745	1.93e-17	1.16e-08
101	4	3997.9	CVYVDNLSLK(1)-EGELCVSFDYIDWINSEFGQIGR(5)	3997.9	3.92e-07	0.473	0.001015	0.253883	1	3.2e-10
102	4	3997.9	CVYVDNLSLK(1)-EGELCVSFDYIDWINSEFGQIGR(5)	3997.9	1	0.497	0.003776	0.944496	1	2.32e-11
103	4	3997.9	CVYVDNLSLK(1)-EGELCVSFDYIDWINSEFGQIGR(5)	3997.9	8.48e-08	0.502	0.005907	1.47753	1	4.21e-08
104	4	3997.9	CVYVDNLSLK(1)-EGELCVSFDYIDWINSEFGQIGR(5)	3997.9	2.66e-12	0.508	0.005532	1.38373	1	7.36e-13
105	4	3997.9	CVYVDNLSLK(1)-EGELCVSFDYIDWINSEFGQIGR(5)	3997.9	1.87e-07	0.51	0.005967	1.49253	1.25e-18	7.38e-13
106	4	3997.9	CVYVDNLSLK(1)-EGELCVSFDYIDWINSEFGQIGR(5)	3997.9	3.18e-10	0.51	0.004567	1.14235	1	1.61e-20
107	3	3997.9	CVYVDNLSLK(1)-EGELCVSFDYIDWINSEFGQIGR(5)	3997.9	1	0.512	0.005627	1.40749	1	1
108	4	3997.92	CVYVDNLSLK(1)-EGELCVSFDYIDWINSEFGQIGR(5)	3997.9	9.02e-09	0.527	0.024509	6.13047	1.06e-15	6.1e-11
109	4	3997.91	CVYVDNLSLK(1)-EGELCVSFDYIDWINSEFGQIGR(5)	3997.9	1.1e-07	0.529	0.008727	2.1829	1	5.72e-06
110	4	3997.9	CVYVDNLSLK(1)-EGELCVSFDYIDWINSEFGQIGR(5)	3997.9	5.64e-13	0.533	0.004538	1.1351	1	4.41e-12
111	4	3997.9	CVYVDNLSLK(1)-EGELCVSFDYIDWINSEFGQIGR(5)	3997.9	2.8e-11	0.534	0.004818	1.20513	1.1e-10	1.02e-10
112	4	3997.9	CVYVDNLSLK(1)-EGELCVSFDYIDWINSEFGQIGR(5)	3997.9	6.14e-07	0.534	0.005088	1.27267	1	7.23e-13
113	4	3997.91	CVYVDNLSLK(1)-EGELCVSFDYIDWINSEFGQIGR(5)	3997.9	5.07e-07	0.536	0.008571	2.14388	1	1.35e-11
114	4	3997.91	CVYVDNLSLK(1)-EGELCVSFDYIDWINSEFGQIGR(5)	3997.9	6.65e-13	0.54	0.008815	2.20491	2.38e-09	3e-19
115	4	3997.9	CVYVDNLSLK(1)-EGELCVSFDYIDWINSEFGQIGR(5)	3997.9	1	0.542	0.006041	1.51104	1	5.16e-11
116	4	3997.91	CVYVDNLSLK(1)-EGELCVSFDYIDWINSEFGQIGR(5)	3997.9	1.5e-08	0.544	0.007597	1.90025	1	5.83e-13
117	3	3997.91	CVYVDNLSLK(1)-EGELCVSFDYIDWINSEFGQIGR(5)	3997.9	1	0.545	0.007468	1.86798	1	1
118	4	3997.91	CVYVDNLSLK(1)-EGELCVSFDYIDWINSEFGQIGR(5)	3997.9	1.27e-08	0.546	0.008307	2.07784	1	6.45e-11
119	4	3997.91	CVYVDNLSLK(1)-EGELCVSFDYIDWINSEFGQIGR(5)	3997.9	1	0.547	0.007802	1.95152	1	3.66e-10
120	4	3997.9	CVYVDNLSLK(1)-EGELCVSFDYIDWINSEFGQIGR(5)	3997.9	1	0.552	0.005673	1.419	1	7.58e-09
121	4	3997.91	CVYVDNLSLK(1)-EGELCVSFDYIDWINSEFGQIGR(5)	3997.9	1	0.555	0.007915	1.97979	1	8.48e-11
122	4	3997.9	CVYVDNLSLK(1)-EGELCVSFDYIDWINSEFGQIGR(5)	3997.9	1	0.555	0.004351	1.08832	1	4.31e-07
123	4	3997.9	CVYVDNLSLK(1)-EGELCVSFDYIDWINSEFGQIGR(5)	3997.9	3.96e-11	0.555	0.004321	1.08082	6.06e-09	6.64e-11
124	4	3997.9	CVYVDNLSLK(1)-EGELCVSFDYIDWINSEFGQIGR(5)	3997.9	5.5e-11	0.555	0.006313	1.57908	1	2.48e-21
125	4	3997.9	CVYVDNLSLK(1)-EGELCVSFDYIDWINSEFGQIGR(5)	3997.9	1.08e-07	0.559	0.006224	1.55682	1	2.4e-12
126	4	3997.91	CVYVDNLSLK(1)-EGELCVSFDYIDWINSEFGQIGR(5)	3997.9	6.33e-15	0.559	0.012182	3.0471	9.25e-13	2.07e-17
127	4	3997.9	CVYVDNLSLK(1)-EGELCVSFDYIDWINSEFGQIGR(5)	3997.9	1	0.56	0.005713	1.429	1	2.78e-11
128	4	3997.9	CVYVDNLSLK(1)-EGELCVSFDYIDWINSEFGQIGR(5)	3997.9	2.65e-11	0.563	0.005017	1.25491	1	3.17e-15
129	4	3997.91	CVYVDNLSLK(1)-EGELCVSFDYIDWINSEFGQIGR(5)	3997.9	1.77e-07	0.564	0.009197	2.30046	2.26e-12	1.34e-09
130	4	3997.9	CVYVDNLSLK(1)-EGELCVSFDYIDWINSEFGQIGR(5)	3997.9	1	0.569	0.002548	0.637335	1	5.42e-11
131	4	3997.9	CVYVDNLSLK(1)-EGELCVSFDYIDWINSEFGQIGR(5)	3997.9	5.06e-10	0.575	0.004712	1.17862	1	4.3e-12
132	4	3997.91	CVYVDNLSLK(1)-EGELCVSFDYIDWINSEFGQIGR(5)	3997.9	2.2e-07	0.577	0.015177	3.79624	1	8.36e-29
133	4	3997.91	CVYVDNLSLK(1)-EGELCVSFDYIDWINSEFGQIGR(5)	3997.9	1.52e-09	0.579	0.008192	2.04908	1	1.77e-15
134	4	3997.9	CVYVDNLSLK(1)-EGELCVSFDYIDWINSEFGQIGR(5)	3997.9	6.04e-08	0.581	0.00608	1.5208	1	5.04e-13
135	4	3997.91	CVYVDNLSLK(1)-EGELCVSFDYIDWINSEFGQIGR(5)	3997.9	3.04e-09	0.582	0.007269	1.81821	1	3.21e-12
136	4	3997.91	CVYVDNLSLK(1)-EGELCVSFDYIDWINSEFGQIGR(5)	3997.9	2.64e-09	0.584	0.007546	1.88749	1	1.18e-12
137	4	3997.91	CVYVDNLSLK(1)-EGELCVSFDYIDWINSEFGQIGR(5)	3997.9	5.43e-09	0.586	0.006769	1.69314	1	3.73e-08
138	4	3997.91	CVYVDNLSLK(1)-EGELCVSFDYIDWINSEFGQIGR(5)	3997.9	2.06e-11	0.588	0.006851	1.71365	1	8.24e-43
139	4	3997.9	CVYVDNLSLK(1)-EGELCVSFDYIDWINSEFGQIGR(5)	3997.9	1	0.59	0.003163	0.791166	1	1
140	4	3997.91	CVYVDNLSLK(1)-EGELCVSFDYIDWINSEFGQIGR(5)	3997.9	1.56e-13	0.591	0.007921	1.98129	1	3e-18
141	4	3997.91	CVYVDNLSLK(1)-EGELCVSFDYIDWINSEFGQIGR(5)	3997.9	4.81e-10	0.591	0.008339	2.08585	1	6.71e-13
142	4	3997.9	CVYVDNLSLK(1)-EGELCVSFDYIDWINSEFGQIGR(5)	3997.9	1.67e-07	0.591	0.005852	1.46377	1	2.44e-13
143	4	3997.91	CVYVDNLSLK(1)-EGELCVSFDYIDWINSEFGQIGR(5)	3997.9	1.88e-08	0.593	0.007432	1.85898	1	1.82e-14
144	3	3997.88	CVYVDNLSLK(1)-EGELCVSFDYIDWINSEFGQIGR(5)	3997.9	1	0.593	-0.0203	-5.07792	1	1
145	4	3997.91	CVYVDNLSLK(1)-EGELCVSFDYIDWINSEFGQIGR(5)	3997.9	6.56e-09	0.595	0.009916	2.4803	1	6.25e-12
146	4	3997.92	CVYVDNLSLK(1)-EGELCVSFDYIDWINSEFGQIGR(5)	3997.9	9.67e-18	0.597	0.018048	4.51437	1	1.13e-10
147	4	3997.9	CVYVDNLSLK(1)-EGELCVSFDYIDWINSEFGQIGR(5)	3997.9	1	0.598	-0.00299	-0.74789	1	1
148	4	3997.9	CVYVDNLSLK(1)-EGELCVSFDYIDWINSEFGQIGR(5)	3997.9	1	0.601	-0.00093	-0.23262	1	1
149	4	3997.91	CVYVDNLSLK(1)-EGELCVSFDYIDWINSEFGQIGR(5)	3997.9	3.42e-09	0.601	0.008349	2.08835	1	1.76e-11
150	4	3997.91	CVYVDNLSLK(1)-EGELCVSFDYIDWINSEFGQIGR(5)	3997.9	3.43e-07	0.604	0.010878	2.72093	1	4.02e-14
151	4	3997.91	CVYVDNLSLK(1)-EGELCVSFDYIDWINSEFGQIGR(5)	3997.9	3.47e-09	0.607	0.007583	1.89675	1	1.65e-13
152	4	3997.9	CVYVDNLSLK(1)-EGELCVSFDYIDWINSEFGQIGR(5)	3997.9	1	0.609	0.002329	0.582556	1	1.62e-10
153	4	3997.9	CVYVDNLSLK(1)-EGELCVSFDYIDWINSEFGQIGR(5)	3997.9	4.37e-12	0.609	0.004756	1.18962	1	2.62e-20
154	4	3997.9	CVYVDNLSLK(1)-EGELCVSFDYIDWINSEFGQIGR(5)	3997.9	1	0.61	-0.00092	-0.23037	1	1
155	4	3997.91	CVYVDNLSLK(1)-EGELCVSFDYIDWINSEFGQIGR(5)	3997.9	2.8e-10	0.61	0.010982	2.74694	1.33e-13	2.17e-14
156	4	3997.91	CVYVDNLSLK(1)-EGELCVSFDYIDWINSEFGQIGR(5)	3997.9	6.55e-09	0.611	0.008156	2.04007	1	2.31e-10
157	4	3997.91	CVYVDNLSLK(1)-EGELCVSFDYIDWINSEFGQIGR(5)	3997.9	8.86e-11	0.612	0.007378	1.84547	1	5.15e-14
158	4	3997.91	CVYVDNLSLK(1)-EGELCVSFDYIDWINSEFGQIGR(5)	3997.9	1.19e-08	0.614	0.010556	2.64039	1	3.52e-14
159	4	3997.91	CVYVDNLSLK(1)-EGELCVSFDYIDWINSEFGQIGR(5)	3997.9	5.7e-10	0.615	0.010861	2.71668	1	6.11e-10
160	4	3997.92	CVYVDNLSLK(1)-EGELCVSFDYIDWINSEFGQIGR(5)	3997.9	4.62e-09	0.619	0.017231	4.31001	4.66e-30	4.44e-09
161	4	3997.91	CVYVDNLSLK(1)-EGELCVSFDYIDWINSEFGQIGR(5)	3997.9	1	0.619	0.008837	2.21041	1	1
162	4	3997.91	CVYVDNLSLK(1)-EGELCVSFDYIDWINSEFGQIGR(5)	3997.9	2.79e-11	0.621	0.013217	3.30599	1.46e-09	1.59e-16
163	4	3997.91	CVYVDNLSLK(1)-EGELCVSFDYIDWINSEFGQIGR(5)	3997.9	9.02e-11	0.622	0.009004	2.25218	1	3.42e-09
164	4	3997.91	CVYVDNLSLK(1)-EGELCVSFDYIDWINSEFGQIGR(5)	3997.9	2.4e-09	0.625	0.009016	2.25518	1	7.92e-11
165	4	3997.91	CVYVDNLSLK(1)-EGELCVSFDYIDWINSEFGQIGR(5)	3997.9	4.64e-09	0.626	0.010459	2.61612	1	1.28e-11
166	4	3997.91	CVYVDNLSLK(1)-EGELCVSFDYIDWINSEFGQIGR(5)	3997.9	3.15e-12	0.627	0.010736	2.68541	1	1.15e-29
167	4	3997.91	CVYVDNLSLK(1)-EGELCVSFDYIDWINSEFGQIGR(5)	3997.9	5.02e-15	0.627	0.010904	2.72743	1.27e-15	9.76e-07
168	4	3997.91	CVYVDNLSLK(1)-EGELCVSFDYIDWINSEFGQIGR(5)	3997.9	9.41e-09	0.627	0.010715	2.68016	1	4.06e-21
169	4	3997.91	CVYVDNLSLK(1)-EGELCVSFDYIDWINSEFGQIGR(5)	3997.9	2.63e-08	0.628	0.011051	2.7642	1	3.27e-07
170	4	3997.93	CVYVDNLSLK(1)-EGELCVSFDYIDWINSEFGQIGR(5)	3997.9	1.64e-07	0.629	0.026553	6.64174	1	2.8e-11
171	4	3997.9	CVYVDNLSLK(1)-EGELCVSFDYIDWINSEFGQIGR(5)	3997.9	1	0.63	0.005398	1.35021	1	1
172	4	3997.91	CVYVDNLSLK(1)-EGELCVSFDYIDWINSEFGQIGR(5)	3997.9	1	0.632	0.007208	1.80295	1	1
173	4	3997.9	CVYVDNLSLK(1)-EGELCVSFDYIDWINSEFGQIGR(5)	3997.9	1	0.633	0.000215	0.053778	1	1
174	4	3997.93	CVYVDNLSLK(1)-EGELCVSFDYIDWINSEFGQIGR(5)	3997.9	5.78e-12	0.638	0.03073	7.68654	1	9.44e-11
175	4	3997.91	CVYVDNLSLK(1)-EGELCVSFDYIDWINSEFGQIGR(5)	3997.9	8.83e-09	0.639	0.00811	2.02857	1	5.33e-09
176	4	3997.91	CVYVDNLSLK(1)-EGELCVSFDYIDWINSEFGQIGR(5)	3997.9	8.55e-07	0.64	0.014773	3.69519	5.2e-11	4.39e-10
177	4	3997.91	CVYVDNLSLK(1)-EGELCVSFDYIDWINSEFGQIGR(5)	3997.9	2.03e-07	0.64	0.011773	2.9448	1	1.12e-07
178	4	3997.9	CVYVDNLSLK(1)-EGELCVSFDYIDWINSEFGQIGR(5)	3997.9	1	0.642	-0.00074	-0.1841	1	1
179	4	3997.91	CVYVDNLSLK(1)-EGELCVSFDYIDWINSEFGQIGR(5)	3997.9	9.17e-10	0.645	0.008345	2.08735	1	3.02e-17
180	3	3997.9	CVYVDNLSLK(1)-EGELCVSFDYIDWINSEFGQIGR(5)	3997.9	1	0.648	0.004443	1.11133	1	1
181	4	3997.91	CVYVDNLSLK(1)-EGELCVSFDYIDWINSEFGQIGR(5)	3997.9	3.19e-08	0.65	0.007307	1.82771	1	1.36e-13
182	4	3997.92	CVYVDNLSLK(1)-EGELCVSFDYIDWINSEFGQIGR(5)	3997.9	5.25e-09	0.652	0.022579	5.64772	7.71e-20	8.48e-09
183	4	3997.9	CVYVDNLSLK(1)-EGELCVSFDYIDWINSEFGQIGR(5)	3997.9	1	0.655	0.001163	0.290903	1	1
184	4	3997.9	CVYVDNLSLK(1)-EGELCVSFDYIDWINSEFGQIGR(5)	3997.9	1	0.656	-0.00043	-0.10681	1	1
185	4	3997.9	CVYVDNLSLK(1)-EGELCVSFDYIDWINSEFGQIGR(5)	3997.9	1	0.656	-0.00121	-0.30341	1	1
186	4	3997.9	CVYVDNLSLK(1)-EGELCVSFDYIDWINSEFGQIGR(5)	3997.9	1	0.656	0.004987	1.24741	1	9.62e-09
187	4	3997.91	CVYVDNLSLK(1)-EGELCVSFDYIDWINSEFGQIGR(5)	3997.9	6.33e-09	0.656	0.010759	2.69116	1	1.33e-17
188	4	3997.91	CVYVDNLSLK(1)-EGELCVSFDYIDWINSEFGQIGR(5)	3997.9	5.26e-14	0.659	0.011709	2.92879	1	1.7e-08
189	4	3997.9	CVYVDNLSLK(1)-EGELCVSFDYIDWINSEFGQIGR(5)	3997.9	1	0.661	0.005797	1.45001	1	1
190	4	3997.92	CVYVDNLSLK(1)-EGELCVSFDYIDWINSEFGQIGR(5)	3997.9	3.97e-10	0.662	0.023394	5.85157	1	5.24e-13
191	4	3997.91	CVYVDNLSLK(1)-EGELCVSFDYIDWINSEFGQIGR(5)	3997.9	1.45e-08	0.664	0.011606	2.90302	6.07e-10	5.79e-14
192	4	3997.91	CVYVDNLSLK(1)-EGELCVSFDYIDWINSEFGQIGR(5)	3997.9	1.77e-11	0.665	0.010572	2.64439	1	1.32e-10
193	4	3997.9	CVYVDNLSLK(1)-EGELCVSFDYIDWINSEFGQIGR(5)	3997.9	1	0.665	0.000822	0.205608	1	1
194	4	3997.93	CVYVDNLSLK(1)-EGELCVSFDYIDWINSEFGQIGR(5)	3997.9	2.86e-09	0.666	0.027405	6.85485	1.19e-11	5.06e-08
195	4	3997.91	CVYVDNLSLK(1)-EGELCVSFDYIDWINSEFGQIGR(5)	3997.9	1.12e-08	0.666	0.010692	2.67441	1	5.6e-21
196	4	3997.91	CVYVDNLSLK(1)-EGELCVSFDYIDWINSEFGQIGR(5)	3997.9	4.3e-10	0.669	0.011224	2.80748	1	6.24e-12
197	4	3997.91	CVYVDNLSLK(1)-EGELCVSFDYIDWINSEFGQIGR(5)	3997.9	1	0.67	0.01023	2.55884	1	1
198	4	3997.92	CVYVDNLSLK(1)-EGELCVSFDYIDWINSEFGQIGR(5)	3997.9	8.63e-06	0.672	0.023309	5.83031	6.73e-11	3.1e-07
199	4	3997.91	CVYVDNLSLK(1)-EGELCVSFDYIDWINSEFGQIGR(5)	3997.9	5.34e-14	0.674	0.010029	2.50857	1	5.56e-11
200	4	3997.9	CVYVDNLSLK(1)-EGELCVSFDYIDWINSEFGQIGR(5)	3997.9	1	0.677	0.005714	1.42925	1	1
201	4	3997.9	CVYVDNLSLK(1)-EGELCVSFDYIDWINSEFGQIGR(5)	3997.9	1	0.684	0.002553	0.638585	1	1
202	4	3997.9	CVYVDNLSLK(1)-EGELCVSFDYIDWINSEFGQIGR(5)	3997.9	1	0.686	0.003663	0.916231	1	1
203	4	3997.91	CVYVDNLSLK(1)-EGELCVSFDYIDWINSEFGQIGR(5)	3997.9	6.31e-10	0.688	0.011063	2.7672	1	2.31e-14
204	4	3997.91	CVYVDNLSLK(1)-EGELCVSFDYIDWINSEFGQIGR(5)	3997.9	2.25e-10	0.692	0.012143	3.03735	1	1.16e-07
205	3	3997.9	CVYVDNLSLK(1)-EGELCVSFDYIDWINSEFGQIGR(5)	3997.9	1	0.694	0.002357	0.58956	1	1
206	4	3997.9	CVYVDNLSLK(1)-EGELCVSFDYIDWINSEFGQIGR(5)	3997.9	1	0.704	0.000134	0.033518	1	1
207	6	3997.89	CVYVDNLSLK(1)-EGELCVSFDYIDWINSEFGQIGR(5)	3997.9	1	0.706	-0.00624	-1.56007	1	1.77e-08
208	4	3997.9	CVYVDNLSLK(1)-EGELCVSFDYIDWINSEFGQIGR(5)	3997.9	1	0.71	0.00343	0.857951	1	1
209	4	3997.9	CVYVDNLSLK(1)-EGELCVSFDYIDWINSEFGQIGR(5)	3997.9	1	0.712	-0.00185	-0.46299	1	1
210	4	3997.9	CVYVDNLSLK(1)-EGELCVSFDYIDWINSEFGQIGR(5)	3997.9	1	0.712	0.003829	0.957753	1	1
211	4	3997.9	CVYVDNLSLK(1)-EGELCVSFDYIDWINSEFGQIGR(5)	3997.9	1	0.717	0.003328	0.832437	1	1
212	3	3997.9	CVYVDNLSLK(1)-EGELCVSFDYIDWINSEFGQIGR(5)	3997.9	1	0.72	0.004241	1.06081	1	1
213	4	3997.9	CVYVDNLSLK(1)-EGELCVSFDYIDWINSEFGQIGR(5)	3997.9	1	0.723	0.000248	0.062033	1	1
214	4	3997.9	CVYVDNLSLK(1)-EGELCVSFDYIDWINSEFGQIGR(5)	3997.9	1	0.726	0.001517	0.379449	1	1
215	3	3997.91	CVYVDNLSLK(1)-EGELCVSFDYIDWINSEFGQIGR(5)	3997.9	1	0.733	0.009297	2.32547	1	1
216	3	3997.9	CVYVDNLSLK(1)-EGELCVSFDYIDWINSEFGQIGR(5)	3997.9	1	0.733	0.000326	0.081543	1	1
217	4	3997.9	CVYVDNLSLK(1)-EGELCVSFDYIDWINSEFGQIGR(5)	3997.9	1	0.742	0.000441	0.110308	1	1
218	4	3997.9	CVYVDNLSLK(1)-EGELCVSFDYIDWINSEFGQIGR(5)	3997.9	1	0.743	0.00338	0.845444	1	1
219	4	3997.9	CVYVDNLSLK(1)-EGELCVSFDYIDWINSEFGQIGR(5)	3997.9	1	0.748	0.000416	0.104055	1	1
220	4	3997.9	CVYVDNLSLK(1)-EGELCVSFDYIDWINSEFGQIGR(5)	3997.9	1	0.749	0.003285	0.821682	1	1
221	4	3997.91	CVYVDNLSLK(1)-EGELCVSFDYIDWINSEFGQIGR(5)	3997.9	1	0.75	0.008087	2.02281	1	4.79e-08
222	4	3997.9	CVYVDNLSLK(1)-EGELCVSFDYIDWINSEFGQIGR(5)	3997.9	1	0.753	0.002496	0.624328	1	1
223	4	3997.9	CVYVDNLSLK(1)-EGELCVSFDYIDWINSEFGQIGR(5)	3997.9	1	0.753	-0.00179	-0.44824	1	1
224	4	3997.89	CVYVDNLSLK(1)-EGELCVSFDYIDWINSEFGQIGR(5)	3997.9	1	0.76	-0.00602	-1.50629	1	1
225	4	3997.9	CVYVDNLSLK(1)-EGELCVSFDYIDWINSEFGQIGR(5)	3997.9	1	0.762	0.001924	0.481253	1	1
226	3	3997.9	CVYVDNLSLK(1)-EGELCVSFDYIDWINSEFGQIGR(5)	3997.9	1	0.767	0.005915	1.47953	1	1
227	4	3997.9	CVYVDNLSLK(1)-EGELCVSFDYIDWINSEFGQIGR(5)	3997.9	1	0.771	0.001457	0.364441	1	1
228	3	3997.89	CVYVDNLSLK(1)-EGELCVSFDYIDWINSEFGQIGR(5)	3997.9	1	0.776	-0.01034	-2.58711	1	1
229	4	3997.9	CVYVDNLSLK(1)-EGELCVSFDYIDWINSEFGQIGR(5)	3997.9	1	0.779	0.00307	0.767903	1	1
230	4	3997.89	CVYVDNLSLK(1)-EGELCVSFDYIDWINSEFGQIGR(5)	3997.9	1	0.779	-0.00353	-0.88321	1	1
231	4	3997.9	CVYVDNLSLK(1)-EGELCVSFDYIDWINSEFGQIGR(5)	3997.9	1	0.785	0.001601	0.40046	1	1
232	4	3997.9	CVYVDNLSLK(1)-EGELCVSFDYIDWINSEFGQIGR(5)	3997.9	1	0.793	0.00212	0.530279	1	1
233	5	3997.9	CVYVDNLSLK(1)-EGELCVSFDYIDWINSEFGQIGR(5)	3997.9	0.000954	0.797	0.004337	1.08482	1	5.11e-05
234	4	3997.9	CVYVDNLSLK(1)-EGELCVSFDYIDWINSEFGQIGR(5)	3997.9	1	0.799	-0.00018	-0.04502	1	1
235	4	3997.9	CVYVDNLSLK(1)-EGELCVSFDYIDWINSEFGQIGR(5)	3997.9	1	0.799	0.000921	0.230371	1	1
236	3	3997.9	CVYVDNLSLK(1)-EGELCVSFDYIDWINSEFGQIGR(5)	3997.9	1	0.8	0.004638	1.16011	1	1
237	3	3997.9	CVYVDNLSLK(1)-EGELCVSFDYIDWINSEFGQIGR(5)	3997.9	0.00206	0.806	-3.3e-05	-0.00825	1	0.000151
238	4	3997.9	CVYVDNLSLK(1)-EGELCVSFDYIDWINSEFGQIGR(5)	3997.9	1	0.806	0.000983	0.245879	1	1
239	3	3997.91	CVYVDNLSLK(1)-EGELCVSFDYIDWINSEFGQIGR(5)	3997.9	1	0.809	0.006791	1.69864	1	1
240	3	3997.88	CVYVDNLSLK(1)-EGELCVSFDYIDWINSEFGQIGR(5)	3997.9	1	0.818	-0.02125	-5.31529	1	1
241	5	3997.92	CVYVDNLSLK(1)-EGELCVSFDYIDWINSEFGQIGR(5)	3997.9	5.84e-05	0.821	0.020296	5.07667	1	0.0112
242	4	3997.9	CVYVDNLSLK(1)-EGELCVSFDYIDWINSEFGQIGR(5)	3997.9	1	0.822	-0.00147	-0.36694	1	1
243	4	3997.9	CVYVDNLSLK(1)-EGELCVSFDYIDWINSEFGQIGR(5)	3997.9	1	0.823	0.000498	0.124565	1	1
244	3	3997.9	CVYVDNLSLK(1)-EGELCVSFDYIDWINSEFGQIGR(5)	3997.9	1	0.824	0.005961	1.49103	1	1
245	4	3997.9	CVYVDNLSLK(1)-EGELCVSFDYIDWINSEFGQIGR(5)	3997.9	1	0.836	-0.00175	-0.43723	1	1
246	4	3997.93	CVYVDNLSLK(1)-EGELCVSFDYIDWINSEFGQIGR(5)	3997.9	1	0.836	0.032632	8.16229	1	8.51e-05
247	3	3997.9	CVYVDNLSLK(1)-EGELCVSFDYIDWINSEFGQIGR(5)	3997.9	1	0.838	0.001249	0.312414	1	1
248	4	3997.91	CVYVDNLSLK(1)-EGELCVSFDYIDWINSEFGQIGR(5)	3997.9	1	0.839	0.009752	2.43928	1	0.000331
249	3	3997.91	CVYVDNLSLK(1)-EGELCVSFDYIDWINSEFGQIGR(5)	3997.9	1	0.84	0.011287	2.82323	1	1
250	3	3997.91	CVYVDNLSLK(1)-EGELCVSFDYIDWINSEFGQIGR(5)	3997.9	0.000758	0.845	0.009759	2.44103	1	5.09e-05
251	3	3997.9	CVYVDNLSLK(1)-EGELCVSFDYIDWINSEFGQIGR(5)	3997.9	1	0.846	0.005271	1.31844	1	1
252	4	3997.9	CVYVDNLSLK(1)-EGELCVSFDYIDWINSEFGQIGR(5)	3997.9	1	0.848	0.000347	0.086796	1	1
253	3	3997.9	CVYVDNLSLK(1)-EGELCVSFDYIDWINSEFGQIGR(5)	3997.9	1	0.853	0.002316	0.579304	1	1
254	4	3997.9	CVYVDNLSLK(1)-EGELCVSFDYIDWINSEFGQIGR(5)	3997.9	1	0.854	0.001169	0.292404	1	1
255	4	3997.9	CVYVDNLSLK(1)-EGELCVSFDYIDWINSEFGQIGR(5)	3997.9	1	0.855	0.00137	0.34268	1	1
256	4	3997.9	CVYVDNLSLK(1)-EGELCVSFDYIDWINSEFGQIGR(5)	3997.9	1	0.857	0.000663	0.165837	1	1
257	4	3997.9	CVYVDNLSLK(1)-EGELCVSFDYIDWINSEFGQIGR(5)	3997.9	1	0.858	0.000669	0.167338	1	1
258	4	3997.9	CVYVDNLSLK(1)-EGELCVSFDYIDWINSEFGQIGR(5)	3997.9	1	0.861	0.001375	0.343931	1	1
259	3	3997.91	CVYVDNLSLK(1)-EGELCVSFDYIDWINSEFGQIGR(5)	3997.9	1	0.862	0.007985	1.9973	1	1
260	3	3997.91	CVYVDNLSLK(1)-EGELCVSFDYIDWINSEFGQIGR(5)	3997.9	1	0.864	0.009866	2.4678	1	1
261	4	3997.9	CVYVDNLSLK(1)-EGELCVSFDYIDWINSEFGQIGR(5)	3997.9	1	0.865	0.005073	1.26892	1	1
262	4	3997.9	CVYVDNLSLK(1)-EGELCVSFDYIDWINSEFGQIGR(5)	3997.9	1	0.867	0.004375	1.09432	1	1
263	4	3997.9	CVYVDNLSLK(1)-EGELCVSFDYIDWINSEFGQIGR(5)	3997.9	1	0.868	-0.00288	-0.72113	1	1
264	4	3997.9	CVYVDNLSLK(1)-EGELCVSFDYIDWINSEFGQIGR(5)	3997.9	1	0.869	0.001042	0.260637	1	1
265	4	3997.9	CVYVDNLSLK(1)-EGELCVSFDYIDWINSEFGQIGR(5)	3997.9	1	0.871	0.002658	0.664849	1	1
266	4	3997.9	CVYVDNLSLK(1)-EGELCVSFDYIDWINSEFGQIGR(5)	3997.9	1	0.874	0.005339	1.33545	1	1
267	4	3997.9	CVYVDNLSLK(1)-EGELCVSFDYIDWINSEFGQIGR(5)	3997.9	1	0.874	-0.0014	-0.34918	1	1
268	4	3997.9	CVYVDNLSLK(1)-EGELCVSFDYIDWINSEFGQIGR(5)	3997.9	1	0.881	-0.00171	-0.42672	1	1
269	4	3997.9	CVYVDNLSLK(1)-EGELCVSFDYIDWINSEFGQIGR(5)	3997.9	1	0.883	0.000822	0.205608	1	1
270	4	3997.9	CVYVDNLSLK(1)-EGELCVSFDYIDWINSEFGQIGR(5)	3997.9	1	0.884	-0.00212	-0.53103	1	1
271	4	3997.9	CVYVDNLSLK(1)-EGELCVSFDYIDWINSEFGQIGR(5)	3997.9	1	0.885	-0.00029	-0.07179	1	1
272	4	3997.9	CVYVDNLSLK(1)-EGELCVSFDYIDWINSEFGQIGR(5)	3997.9	1	0.886	0.005073	1.26892	1	1
273	3	3997.91	CVYVDNLSLK(1)-EGELCVSFDYIDWINSEFGQIGR(5)	3997.9	1	0.888	0.009841	2.46154	1	1
274	3	3997.9	CVYVDNLSLK(1)-EGELCVSFDYIDWINSEFGQIGR(5)	3997.9	1	0.889	0.004233	1.05881	1	1
275	4	3997.9	CVYVDNLSLK(1)-EGELCVSFDYIDWINSEFGQIGR(5)	3997.9	1	0.891	0.000852	0.213112	1	1
276	4	3997.9	CVYVDNLSLK(1)-EGELCVSFDYIDWINSEFGQIGR(5)	3997.9	1	0.892	0.00546	1.36572	1	1
277	4	3997.9	CVYVDNLSLK(1)-EGELCVSFDYIDWINSEFGQIGR(5)	3997.9	1	0.895	0.000166	0.041522	1	1
278	3	3997.9	CVYVDNLSLK(1)-EGELCVSFDYIDWINSEFGQIGR(5)	3997.9	1	0.897	0.004336	1.08457	1	1
279	3	3997.91	CVYVDNLSLK(1)-EGELCVSFDYIDWINSEFGQIGR(5)	3997.9	1	0.898	0.011095	2.77521	1	1
280	4	3997.9	CVYVDNLSLK(1)-EGELCVSFDYIDWINSEFGQIGR(5)	3997.9	1	0.9	0.00146	0.365192	1	1
281	4	3997.9	CVYVDNLSLK(1)-EGELCVSFDYIDWINSEFGQIGR(5)	3997.9	1	0.902	0.00402	1.00553	1	1
282	3	3997.9	CVYVDNLSLK(1)-EGELCVSFDYIDWINSEFGQIGR(5)	3997.9	1	0.902	0.00591	1.47828	1	1
283	3	3997.9	CVYVDNLSLK(1)-EGELCVSFDYIDWINSEFGQIGR(5)	3997.9	1	0.904	-0.00054	-0.13557	1	1
284	3	3997.9	CVYVDNLSLK(1)-EGELCVSFDYIDWINSEFGQIGR(5)	3997.9	1	0.904	0.004951	1.2384	1	1
285	3	3997.9	CVYVDNLSLK(1)-EGELCVSFDYIDWINSEFGQIGR(5)	3997.9	1	0.906	0.005612	1.40374	1	1
286	3	3997.9	CVYVDNLSLK(1)-EGELCVSFDYIDWINSEFGQIGR(5)	3997.9	1	0.907	0.00354	0.885465	1	1
287	3	3997.9	CVYVDNLSLK(1)-EGELCVSFDYIDWINSEFGQIGR(5)	3997.9	1	0.908	0.003368	0.842443	1	1
288	3	3997.91	CVYVDNLSLK(1)-EGELCVSFDYIDWINSEFGQIGR(5)	3997.9	1	0.913	0.007614	1.9045	1	1
289	3	3997.88	CVYVDNLSLK(1)-EGELCVSFDYIDWINSEFGQIGR(5)	3997.9	1	0.921	-0.01838	-4.59842	1	1
290	3	3997.9	CVYVDNLSLK(1)-EGELCVSFDYIDWINSEFGQIGR(5)	3997.9	1	0.922	0.005446	1.36222	1	1
291	4	3997.89	CVYVDNLSLK(1)-EGELCVSFDYIDWINSEFGQIGR(5)	3997.9	1	0.923	-0.00785	-1.96403	1	1
292	4	3997.91	CVYVDNLSLK(1)-EGELCVSFDYIDWINSEFGQIGR(5)	3997.9	1	0.923	0.008224	2.05708	1	1
293	3	3997.9	CVYVDNLSLK(1)-EGELCVSFDYIDWINSEFGQIGR(5)	3997.9	1	0.932	0.004105	1.02679	1	0.12
294	4	3997.93	CVYVDNLSLK(1)-EGELCVSFDYIDWINSEFGQIGR(5)	3997.9	8.9e-08	0.941	0.029276	7.32285	4.75e-10	8.27e-07
295	4	3997.96	CVYVDNLSLK(1)-EGELCVSFDYIDWINSEFGQIGR(5)	3997.9	1	0.941	0.061563	15.3988	1	1
EsaDc(N603C)-EsaG(E143C)	61
1	3	2791.34	VEYEICGER(6)-FGILPCTEYEINK(6)	2791.33	1.67e-07	0.0733	0.005684	2.0363	8.38e-07	4.81e-05
2	3	2791.34	VEYEICGER(6)-FGILPCTEYEINK(6)	2791.33	0.000186	0.1	0.005314	1.90375	1	0.00013
3	4	2791.34	VEYEICGER(6)-FGILPCTEYEINK(6)	2791.33	2.71e-05	0.11	0.007439	2.66504	2.21e-08	7.21e-05
4	4	2791.34	VEYEICGER(6)-FGILPCTEYEINK(6)	2791.33	0.00025	0.122	0.005706	2.04419	3.99e-07	0.000765
5	4	2791.34	VEYEICGER(6)-FGILPCTEYEINK(6)	2791.33	6.82e-06	0.14	0.006666	2.38811	1.99e-07	0.000575
6	4	2791.34	VEYEICGER(6)-FGILPCTEYEINK(6)	2791.33	0.0004	0.16	0.004505	1.61393	3.12e-06	0.00146
7	3	2791.34	VEYEICGER(6)-FGILPCTEYEINK(6)	2791.33	1	0.198	0.006658	2.38524	1	0.00193
8	4	2791.34	VEYEICGER(6)-FGILPCTEYEINK(6)	2791.33	0.0818	0.261	0.004087	1.46418	0.00369	0.319
9	4	2791.33	VEYEICGER(6)-FGILPCTEYEINK(6)	2791.33	0.184	0.292	-0.00014	-0.04944	0.0051	0.435
10	4	2791.34	VEYEICGER(6)-FGILPCTEYEINK(6)	2791.33	0.0412	0.313	0.004925	1.76439	0.00744	0.156
11	3	2791.34	VEYEICGER(6)-FGILPCTEYEINK(6)	2791.33	8.3e-07	0.316	0.003558	1.27466	8.91e-09	2.16e-05
12	4	2791.34	VEYEICGER(6)-FGILPCTEYEINK(6)	2791.33	2.01e-06	0.704	0.006673	2.39061	1.69e-07	0.000828
13	3	2791.34	VEYEICGER(6)-FGILPCTEYEINK(6)	2791.33	8.89e-06	0.704	0.003808	1.36422	1.27e-06	0.000187
14	4	2791.34	VEYEICGER(6)-FGILPCTEYEINK(6)	2791.33	2.94e-05	0.78	0.004374	1.56699	4.19e-09	0.000207
15	4	2791.34	VEYEICGER(6)-FGILPCTEYEINK(6)	2791.33	0.000216	0.794	0.004136	1.48173	4.36e-06	0.000313
16	3	2791.34	VEYEICGER(6)-FGILPCTEYEINK(6)	2791.33	5.27e-08	0.798	0.004965	1.77872	6.84e-10	0.000161
17	3	2791.34	VEYEICGER(6)-FGILPCTEYEINK(6)	2791.33	1.11e-07	0.83	0.004504	1.61357	2.19e-07	0.000867
18	3	2791.34	VEYEICGER(6)-FGILPCTEYEINK(6)	2791.33	1.62e-05	0.83	0.005236	1.87581	8.42e-06	3.89e-07
19	4	2791.34	VEYEICGER(6)-FGILPCTEYEINK(6)	2791.33	1.12e-06	0.835	0.006148	2.20253	6.74e-07	0.000622
20	4	2791.34	VEYEICGER(6)-FGILPCTEYEINK(6)	2791.33	2e-05	0.857	0.006669	2.38918	1.07e-07	0.00117
21	4	2791.34	VEYEICGER(6)-FGILPCTEYEINK(6)	2791.33	4.47e-05	0.883	0.006535	2.34118	1.26e-07	0.000158
22	4	2791.34	VEYEICGER(6)-FGILPCTEYEINK(6)	2791.33	0.0496	0.93	0.005004	1.79269	0.000397	0.0519
23	3	2791.34	VEYEICGER(6)-FGILPCTEYEINK(6)	2791.33	1	0.934	0.005357	1.91916	1	0.00476
24	3	2791.34	VEYEICGER(6)-FGILPCTEYEINK(6)	2791.33	1	0.942	0.004302	1.5412	1	0.00108
25	4	2791.34	VEYEICGER(6)-FGILPCTEYEINK(6)	2791.33	0.00508	0.962	0.005072	1.81705	0.000575	0.00237
26	4	2791.34	VEYEICGER(6)-FGILPCTEYEINK(6)	2791.33	0.0119	0.962	0.006126	2.19465	9.15e-05	0.0118
27	4	2791.34	VEYEICGER(6)-FGILPCTEYEINK(6)	2791.33	0.00575	0.964	0.004869	1.74433	0.000297	0.00202
28	4	2791.33	VEYEICGER(6)-FGILPCTEYEINK(6)	2791.33	0.0364	0.964	-0.00087	-0.31025	0.0139	0.19
29	5	2919.43	VEYEICGER(6)-KFGILPCTEYEINK(7)	2919.43	4.25e-05	0.0834	0.006093	2.08705	7.84e-09	0.000224
30	4	2919.43	VEYEICGER(6)-KFGILPCTEYEINK(7)	2919.43	5.55e-07	0.0896	0.007042	2.41212	5.9e-07	0.000305
31	4	2919.43	VEYEICGER(6)-KFGILPCTEYEINK(7)	2919.43	1.59e-06	0.095	0.007127	2.44123	1.42e-06	0.000117
32	5	2919.43	VEYEICGER(6)-KFGILPCTEYEINK(7)	2919.43	0.000166	0.102	0.006156	2.10863	2.45e-08	0.000265
33	4	2919.43	VEYEICGER(6)-KFGILPCTEYEINK(7)	2919.43	0.000459	0.108	0.008195	2.80706	6.07e-05	4.13e-06
34	5	2919.43	VEYEICGER(6)-KFGILPCTEYEINK(7)	2919.43	0.000273	0.116	0.005648	1.93463	7.12e-08	0.000198
35	5	2919.43	VEYEICGER(6)-KFGILPCTEYEINK(7)	2919.43	0.0154	0.138	0.005651	1.93565	2.7e-09	0.112
36	4	2919.43	VEYEICGER(6)-KFGILPCTEYEINK(7)	2919.43	0.0527	0.152	0.008195	2.80706	4.24e-06	0.116
37	5	2919.43	VEYEICGER(6)-KFGILPCTEYEINK(7)	2919.43	0.00557	0.186	0.005993	2.0528	4.68e-06	0.0158
38	3	2919.43	VEYEICGER(6)-KFGILPCTEYEINK(7)	2919.43	1	0.234	0.001957	0.670337	1	1
39	5	2919.43	VEYEICGER(6)-KFGILPCTEYEINK(7)	2919.43	0.038	0.283	0.000929	0.318213	0.00565	0.0549
40	5	2919.43	VEYEICGER(6)-KFGILPCTEYEINK(7)	2919.43	7.74e-05	0.488	0.002576	0.882365	1.12e-08	0.000462
41	5	2919.43	VEYEICGER(6)-KFGILPCTEYEINK(7)	2919.43	4.06e-05	0.551	0.004342	1.48728	9.68e-09	6.76e-05
42	5	2919.43	VEYEICGER(6)-KFGILPCTEYEINK(7)	2919.43	7.78e-05	0.571	0.004263	1.46022	8.52e-09	0.00032
43	4	2919.43	VEYEICGER(6)-KFGILPCTEYEINK(7)	2919.43	9.89e-07	0.599	0.005668	1.94148	8.35e-09	1.07e-05
44	4	2919.43	VEYEICGER(6)-KFGILPCTEYEINK(7)	2919.43	6.2e-06	0.643	0.004448	1.52359	2.27e-07	0.000174
45	5	2919.43	VEYEICGER(6)-KFGILPCTEYEINK(7)	2919.43	0.00617	0.714	0.004718	1.61607	2.68e-05	0.00117
46	4	2919.43	VEYEICGER(6)-KFGILPCTEYEINK(7)	2919.43	1.4e-06	0.744	0.006107	2.09185	1.58e-05	0.00022
47	5	2919.43	VEYEICGER(6)-KFGILPCTEYEINK(7)	2919.43	0.000469	0.753	0.003494	1.19681	4.06e-08	0.00101
48	4	2919.43	VEYEICGER(6)-KFGILPCTEYEINK(7)	2919.43	8.6e-07	0.777	0.005974	2.04629	7.24e-07	0.000105
49	4	2919.43	VEYEICGER(6)-KFGILPCTEYEINK(7)	2919.43	4.69e-05	0.795	0.006149	2.10624	1.26e-13	1.28e-06
50	5	2919.43	VEYEICGER(6)-KFGILPCTEYEINK(7)	2919.43	0.0728	0.889	0.003116	1.06733	1.98e-05	0.113
51	4	2919.43	VEYEICGER(6)-KFGILPCTEYEINK(7)	2919.43	0.00535	0.895	0.006628	2.27031	2.63e-06	0.000279
52	5	2919.43	VEYEICGER(6)-KFGILPCTEYEINK(7)	2919.43	0.00524	0.907	0.006153	2.10761	2.36e-06	0.00439
53	5	2919.43	VEYEICGER(6)-KFGILPCTEYEINK(7)	2919.43	1	0.912	0.004332	1.48385	1	0.0543
54	5	2919.43	VEYEICGER(6)-KFGILPCTEYEINK(7)	2919.43	0.00133	0.917	0.006548	2.24291	1.39e-05	0.00455
55	4	2919.43	VEYEICGER(6)-KFGILPCTEYEINK(7)	2919.43	0.0252	0.926	0.006529	2.2364	1.96e-12	0.0601
56	5	2919.43	VEYEICGER(6)-KFGILPCTEYEINK(7)	2919.43	0.0171	0.939	0.005815	1.99183	1.54e-05	0.0415
57	3	2919.43	VEYEICGER(6)-KFGILPCTEYEINK(7)	2919.43	1	0.957	0.005261	1.80207	1	1
58	3	2919.43	VEYEICGER(6)-KFGILPCTEYEINK(7)	2919.43	1	0.97	0.006672	2.28538	1	1
59	3	2919.45	VEYEICGER(6)-KFGILPCTEYEINK(7)	2919.43	0.09	0.97	0.023221	7.95396	1.56e-07	0.175
60	3	2919.46	VEYEICGER(6)-KFGILPCTEYEINK(7)	2919.43	0.154	0.976	0.029881	10.2352	2.51e-06	0.372
61	3	2919.45	VEYEICGER(6)-KFGILPCTEYEINK(7)	2919.43	0.397	0.978	0.023749	8.13482	1.84e-05	0.895
EsaDc(E494C)-EsaDc(E494C)	8
1	3	2474.27	CVYVDNLSLK(1)-CVYVDNLSLK(1)	2474.27	1.24e-05	0.124	0.002236	0.903702	0.000317	0.000681
2	3	2474.27	CVYVDNLSLK(1)-CVYVDNLSLK(1)	2474.27	1.42e-06	0.15	0.001179	0.476505	0.000889	1.04e-06
3	3	2474.26	CVYVDNLSLK(1)-CVYVDNLSLK(1)	2474.27	1	0.386	-0.00227	-0.91906	1	1
4	3	2474.27	CVYVDNLSLK(1)-CVYVDNLSLK(1)	2474.27	1.88e-06	0.564	0.001373	0.554912	2.72e-07	0.000489
5	3	2474.27	CVYVDNLSLK(1)-CVYVDNLSLK(1)	2474.27	6.35e-05	0.651	0.002845	1.14984	4.74e-07	0.000364
6	3	2474.27	CVYVDNLSLK(1)-CVYVDNLSLK(1)	2474.27	0.000253	0.754	0.001439	0.581586	0.00557	0.00157
7	3	2474.26	CVYVDNLSLK(1)-CVYVDNLSLK(1)	2474.27	0.0312	0.76	-0.00347	-1.40405	0.0541	0.0274
8	3	2474.27	CVYVDNLSLK(1)-CVYVDNLSLK(1)	2474.27	1	0.925	0.005023	2.0301	1	1
EsaDc(E494C)-EsaG(C100)	3
1	4	3827.8	CVYVDNLSLK(1)-DLFKEEDLEPWTSCEFDFTR(14)	3827.78	0.043	0.203	0.01845	4.82002	0.102	1.06e-05
2	4	3827.77	CVYVDNLSLK(1)-DLFKEEDLEPWTSCEFDFTR(14)	3827.78	1	0.782	-0.01024	-2.67596	1	0.0064
3	4	3827.8	CVYVDNLSLK(1)-DLFKEEDLEPWTSCEFDFTR(14)	3827.78	0.0245	0.939	0.019323	5.04809	0.047	3.8e-07
