# Supplementary material for: A toxin-deformation dependent inhibition mechanism in the T7SS toxin-antitoxin system of Gram-positive bacteria
Source: Nat Commun. 2022 Oct 28;13:6434. doi: 10.1038/s41467-022-34034-w (PMC9616950; doi:10.1038/s41467-022-34034-w)
Supplement: Supplementary file 5 — Supplementary Data 2 [file 41467_2022_34034_MOESM5_ESM.txt]

The initial and final configurations of EsaDc-EsaG for MD
Initial configuration of EsaDc-EsaG for MD
CRYST1  107.617   75.970   75.935  90.00  90.00  90.00 P 1           1
ATOM      1  N   MET X   1      21.093  17.073  54.687  0.00  0.00            
ATOM      2  H1  MET X   1      22.092  16.914  54.443  0.00  0.00            
ATOM      3  H2  MET X   1      21.033  17.317  55.701  0.00  0.00            
ATOM      4  H3  MET X   1      20.656  16.149  54.501  0.00  0.00            
ATOM      5  CA  MET X   1      20.557  18.222  53.928  0.00  0.00            
ATOM      6  HA  MET X   1      19.602  18.417  54.381  0.00  0.00            
ATOM      7  CB  MET X   1      21.387  19.521  54.066  0.00  0.00            
ATOM      8  HB1 MET X   1      22.455  19.228  54.035  0.00  0.00            
ATOM      9  HB2 MET X   1      21.346  20.167  53.166  0.00  0.00            
ATOM     10  CG  MET X   1      21.080  20.472  55.223  0.00  0.00            
ATOM     11  HG1 MET X   1      20.030  20.837  55.280  0.00  0.00            
ATOM     12  HG2 MET X   1      21.338  19.922  56.152  0.00  0.00            
ATOM     13  SD  MET X   1      22.041  22.016  55.116  0.00  0.00            
ATOM     14  CE  MET X   1      23.739  21.385  54.955  0.00  0.00            
ATOM     15  HE1 MET X   1      24.508  22.175  55.138  0.00  0.00            
ATOM     16  HE2 MET X   1      23.773  20.665  55.800  0.00  0.00            
ATOM     17  HE3 MET X   1      23.882  20.953  53.947  0.00  0.00            
ATOM     18  C   MET X   1      20.350  17.765  52.531  0.00  0.00            
ATOM     19  O   MET X   1      21.042  16.943  51.937  0.00  0.00            
ATOM     20  N   THR X   2      19.344  18.349  51.852  0.00  0.00            
ATOM     21  HN  THR X   2      18.710  18.989  52.280  0.00  0.00            
ATOM     22  CA  THR X   2      19.111  18.221  50.441  0.00  0.00            
ATOM     23  HA  THR X   2      19.209  17.181  50.177  0.00  0.00            
ATOM     24  CB  THR X   2      17.730  18.680  50.071  0.00  0.00            
ATOM     25  HB  THR X   2      17.608  18.598  48.970  0.00  0.00            
ATOM     26  OG1 THR X   2      17.584  20.053  50.379  0.00  0.00            
ATOM     27  HG1 THR X   2      17.531  20.062  51.340  0.00  0.00            
ATOM     28  CG2 THR X   2      16.590  17.884  50.731  0.00  0.00            
ATOM     29 HG21 THR X   2      16.544  16.974  50.093  0.00  0.00            
ATOM     30 HG22 THR X   2      16.879  17.675  51.776  0.00  0.00            
ATOM     31 HG23 THR X   2      15.638  18.456  50.705  0.00  0.00            
ATOM     32  C   THR X   2      20.103  19.049  49.704  0.00  0.00            
ATOM     33  O   THR X   2      20.762  19.941  50.219  0.00  0.00            
ATOM     34  N   PHE X   3      20.361  18.700  48.422  0.00  0.00            
ATOM     35  HN  PHE X   3      19.682  18.061  48.090  0.00  0.00            
ATOM     36  CA  PHE X   3      21.167  19.494  47.543  0.00  0.00            
ATOM     37  HA  PHE X   3      22.112  19.618  48.040  0.00  0.00            
ATOM     38  CB  PHE X   3      21.254  18.756  46.205  0.00  0.00            
ATOM     39  HB1 PHE X   3      21.773  17.768  46.279  0.00  0.00            
ATOM     40  HB2 PHE X   3      20.205  18.631  45.856  0.00  0.00            
ATOM     41  CG  PHE X   3      21.920  19.395  45.032  0.00  0.00            
ATOM     42  CD1 PHE X   3      23.228  19.793  45.198  0.00  0.00            
ATOM     43  HD1 PHE X   3      23.851  19.647  46.067  0.00  0.00            
ATOM     44  CE1 PHE X   3      23.826  20.294  44.074  0.00  0.00            
ATOM     45  HE1 PHE X   3      24.838  20.676  44.103  0.00  0.00            
ATOM     46  CZ  PHE X   3      23.160  20.516  42.887  0.00  0.00            
ATOM     47  HZ  PHE X   3      23.715  20.814  42.018  0.00  0.00            
ATOM     48  CD2 PHE X   3      21.225  19.568  43.859  0.00  0.00            
ATOM     49  HD2 PHE X   3      20.222  19.158  43.862  0.00  0.00            
ATOM     50  CE2 PHE X   3      21.838  20.173  42.788  0.00  0.00            
ATOM     51  HE2 PHE X   3      21.338  20.346  41.840  0.00  0.00            
ATOM     52  C   PHE X   3      20.801  20.927  47.350  0.00  0.00            
ATOM     53  O   PHE X   3      21.655  21.802  47.299  0.00  0.00            
ATOM     54  N   GLU X   4      19.487  21.197  47.277  0.00  0.00            
ATOM     55  HN  GLU X   4      18.764  20.532  47.145  0.00  0.00            
ATOM     56  CA  GLU X   4      18.971  22.537  47.217  0.00  0.00            
ATOM     57  HA  GLU X   4      19.624  23.136  46.598  0.00  0.00            
ATOM     58  CB  GLU X   4      17.570  22.748  46.614  0.00  0.00            
ATOM     59  HB1 GLU X   4      17.153  23.760  46.851  0.00  0.00            
ATOM     60  HB2 GLU X   4      17.775  22.853  45.528  0.00  0.00            
ATOM     61  CG  GLU X   4      16.469  21.702  46.721  0.00  0.00            
ATOM     62  HG1 GLU X   4      16.277  21.456  47.797  0.00  0.00            
ATOM     63  HG2 GLU X   4      15.509  22.117  46.335  0.00  0.00            
ATOM     64  CD  GLU X   4      16.824  20.484  45.885  0.00  0.00            
ATOM     65  OE1 GLU X   4      17.403  19.489  46.393  0.00  0.00            
ATOM     66  OE2 GLU X   4      16.483  20.490  44.673  0.00  0.00            
ATOM     67  C   GLU X   4      18.965  23.205  48.542  0.00  0.00            
ATOM     68  O   GLU X   4      18.977  24.435  48.624  0.00  0.00            
ATOM     69  N   GLU X   5      19.041  22.498  49.689  0.00  0.00            
ATOM     70  HN  GLU X   5      18.911  21.514  49.706  0.00  0.00            
ATOM     71  CA  GLU X   5      19.459  23.106  50.909  0.00  0.00            
ATOM     72  HA  GLU X   5      18.937  24.046  51.008  0.00  0.00            
ATOM     73  CB  GLU X   5      19.086  22.266  52.144  0.00  0.00            
ATOM     74  HB1 GLU X   5      19.383  21.215  51.956  0.00  0.00            
ATOM     75  HB2 GLU X   5      19.607  22.623  53.054  0.00  0.00            
ATOM     76  CG  GLU X   5      17.660  22.447  52.655  0.00  0.00            
ATOM     77  HG1 GLU X   5      17.556  23.380  53.247  0.00  0.00            
ATOM     78  HG2 GLU X   5      16.930  22.402  51.817  0.00  0.00            
ATOM     79  CD  GLU X   5      17.423  21.234  53.549  0.00  0.00            
ATOM     80  OE1 GLU X   5      17.587  20.062  53.117  0.00  0.00            
ATOM     81  OE2 GLU X   5      16.911  21.427  54.685  0.00  0.00            
ATOM     82  C   GLU X   5      20.901  23.497  50.958  0.00  0.00            
ATOM     83  O   GLU X   5      21.287  24.563  51.443  0.00  0.00            
ATOM     84  N   LYS X   6      21.802  22.699  50.357  0.00  0.00            
ATOM     85  HN  LYS X   6      21.470  21.869  49.927  0.00  0.00            
ATOM     86  CA  LYS X   6      23.187  23.072  50.306  0.00  0.00            
ATOM     87  HA  LYS X   6      23.416  23.351  51.324  0.00  0.00            
ATOM     88  CB  LYS X   6      23.974  21.839  49.833  0.00  0.00            
ATOM     89  HB1 LYS X   6      23.675  21.548  48.804  0.00  0.00            
ATOM     90  HB2 LYS X   6      25.053  22.041  49.716  0.00  0.00            
ATOM     91  CG  LYS X   6      23.945  20.656  50.811  0.00  0.00            
ATOM     92  HG1 LYS X   6      24.456  20.974  51.744  0.00  0.00            
ATOM     93  HG2 LYS X   6      22.883  20.442  51.039  0.00  0.00            
ATOM     94  CD  LYS X   6      24.673  19.418  50.287  0.00  0.00            
ATOM     95  HD1 LYS X   6      24.110  19.209  49.345  0.00  0.00            
ATOM     96  HD2 LYS X   6      25.744  19.625  50.089  0.00  0.00            
ATOM     97  CE  LYS X   6      24.619  18.134  51.121  0.00  0.00            
ATOM     98  HE1 LYS X   6      25.289  18.101  52.013  0.00  0.00            
ATOM     99  HE2 LYS X   6      23.605  17.871  51.494  0.00  0.00            
ATOM    100  NZ  LYS X   6      25.054  16.988  50.282  0.00  0.00            
ATOM    101  HZ1 LYS X   6      25.963  17.131  49.804  0.00  0.00            
ATOM    102  HZ2 LYS X   6      25.056  16.150  50.894  0.00  0.00            
ATOM    103  HZ3 LYS X   6      24.346  16.742  49.559  0.00  0.00            
ATOM    104  C   LYS X   6      23.454  24.236  49.426  0.00  0.00            
ATOM    105  O   LYS X   6      24.227  25.122  49.823  0.00  0.00            
ATOM    106  N   LEU X   7      22.802  24.259  48.254  0.00  0.00            
ATOM    107  HN  LEU X   7      22.347  23.443  47.910  0.00  0.00            
ATOM    108  CA  LEU X   7      22.780  25.377  47.361  0.00  0.00            
ATOM    109  HA  LEU X   7      23.831  25.585  47.192  0.00  0.00            
ATOM    110  CB  LEU X   7      22.120  25.027  46.025  0.00  0.00            
ATOM    111  HB1 LEU X   7      21.116  24.566  46.153  0.00  0.00            
ATOM    112  HB2 LEU X   7      22.063  25.999  45.482  0.00  0.00            
ATOM    113  CG  LEU X   7      22.902  24.129  45.057  0.00  0.00            
ATOM    114  HG  LEU X   7      23.129  23.178  45.573  0.00  0.00            
ATOM    115  CD1 LEU X   7      21.935  23.885  43.886  0.00  0.00            
ATOM    116 HD11 LEU X   7      22.329  23.175  43.115  0.00  0.00            
ATOM    117 HD12 LEU X   7      21.082  23.396  44.411  0.00  0.00            
ATOM    118 HD13 LEU X   7      21.599  24.803  43.350  0.00  0.00            
ATOM    119  CD2 LEU X   7      24.146  24.757  44.402  0.00  0.00            
ATOM    120 HD21 LEU X   7      23.894  25.616  43.741  0.00  0.00            
ATOM    121 HD22 LEU X   7      24.747  25.179  45.229  0.00  0.00            
ATOM    122 HD23 LEU X   7      24.765  24.081  43.775  0.00  0.00            
ATOM    123  C   LEU X   7      22.230  26.624  47.958  0.00  0.00            
ATOM    124  O   LEU X   7      22.711  27.744  47.790  0.00  0.00            
ATOM    125  N   SER X   8      21.180  26.574  48.787  0.00  0.00            
ATOM    126  HN  SER X   8      20.695  25.712  48.917  0.00  0.00            
ATOM    127  CA  SER X   8      20.630  27.698  49.494  0.00  0.00            
ATOM    128  HA  SER X   8      20.343  28.420  48.743  0.00  0.00            
ATOM    129  CB  SER X   8      19.322  27.261  50.164  0.00  0.00            
ATOM    130  HB1 SER X   8      18.823  26.596  49.427  0.00  0.00            
ATOM    131  HB2 SER X   8      19.634  26.638  51.030  0.00  0.00            
ATOM    132  OG  SER X   8      18.548  28.362  50.616  0.00  0.00            
ATOM    133  HG1 SER X   8      18.473  28.980  49.888  0.00  0.00            
ATOM    134  C   SER X   8      21.573  28.338  50.465  0.00  0.00            
ATOM    135  O   SER X   8      21.709  29.551  50.431  0.00  0.00            
ATOM    136  N   LYS X   9      22.332  27.535  51.225  0.00  0.00            
ATOM    137  HN  LYS X   9      22.294  26.536  51.146  0.00  0.00            
ATOM    138  CA  LYS X   9      23.403  28.006  52.051  0.00  0.00            
ATOM    139  HA  LYS X   9      22.961  28.785  52.665  0.00  0.00            
ATOM    140  CB  LYS X   9      23.915  26.857  52.930  0.00  0.00            
ATOM    141  HB1 LYS X   9      23.203  26.885  53.782  0.00  0.00            
ATOM    142  HB2 LYS X   9      23.967  25.842  52.483  0.00  0.00            
ATOM    143  CG  LYS X   9      25.349  27.051  53.444  0.00  0.00            
ATOM    144  HG1 LYS X   9      26.039  27.152  52.582  0.00  0.00            
ATOM    145  HG2 LYS X   9      25.436  27.979  54.041  0.00  0.00            
ATOM    146  CD  LYS X   9      25.812  25.891  54.332  0.00  0.00            
ATOM    147  HD1 LYS X   9      25.229  25.868  55.271  0.00  0.00            
ATOM    148  HD2 LYS X   9      25.574  24.927  53.824  0.00  0.00            
ATOM    149  CE  LYS X   9      27.293  25.936  54.698  0.00  0.00            
ATOM    150  HE1 LYS X   9      27.528  26.708  55.471  0.00  0.00            
ATOM    151  HE2 LYS X   9      27.625  24.935  55.060  0.00  0.00            
ATOM    152  NZ  LYS X   9      28.035  26.312  53.476  0.00  0.00            
ATOM    153  HZ1 LYS X   9      29.058  26.135  53.536  0.00  0.00            
ATOM    154  HZ2 LYS X   9      27.595  25.738  52.724  0.00  0.00            
ATOM    155  HZ3 LYS X   9      28.000  27.317  53.242  0.00  0.00            
ATOM    156  C   LYS X   9      24.503  28.773  51.412  0.00  0.00            
ATOM    157  O   LYS X   9      24.871  29.881  51.803  0.00  0.00            
ATOM    158  N   ILE X  10      25.071  28.233  50.322  0.00  0.00            
ATOM    159  HN  ILE X  10      24.807  27.314  50.031  0.00  0.00            
ATOM    160  CA  ILE X  10      26.204  28.841  49.706  0.00  0.00            
ATOM    161  HA  ILE X  10      26.838  29.163  50.522  0.00  0.00            
ATOM    162  CB  ILE X  10      26.974  27.844  48.895  0.00  0.00            
ATOM    163  HB  ILE X  10      27.396  27.025  49.517  0.00  0.00            
ATOM    164  CG2 ILE X  10      26.206  27.203  47.718  0.00  0.00            
ATOM    165 HG21 ILE X  10      26.874  26.691  46.990  0.00  0.00            
ATOM    166 HG22 ILE X  10      25.342  26.554  47.984  0.00  0.00            
ATOM    167 HG23 ILE X  10      25.789  28.101  47.221  0.00  0.00            
ATOM    168  CG1 ILE X  10      28.317  28.373  48.370  0.00  0.00            
ATOM    169 HG11 ILE X  10      28.739  27.554  47.758  0.00  0.00            
ATOM    170 HG12 ILE X  10      28.167  29.221  47.663  0.00  0.00            
ATOM    171  CD  ILE X  10      29.344  28.721  49.445  0.00  0.00            
ATOM    172  HD1 ILE X  10      28.932  29.569  50.035  0.00  0.00            
ATOM    173  HD2 ILE X  10      29.524  27.884  50.152  0.00  0.00            
ATOM    174  HD3 ILE X  10      30.254  28.956  48.850  0.00  0.00            
ATOM    175  C   ILE X  10      25.804  30.108  49.023  0.00  0.00            
ATOM    176  O   ILE X  10      26.584  31.058  49.064  0.00  0.00            
ATOM    177  N   TYR X  11      24.553  30.249  48.529  0.00  0.00            
ATOM    178  HN  TYR X  11      23.928  29.476  48.538  0.00  0.00            
ATOM    179  CA  TYR X  11      23.996  31.503  48.123  0.00  0.00            
ATOM    180  HA  TYR X  11      24.568  31.905  47.296  0.00  0.00            
ATOM    181  CB  TYR X  11      22.562  31.288  47.610  0.00  0.00            
ATOM    182  HB1 TYR X  11      21.889  30.974  48.428  0.00  0.00            
ATOM    183  HB2 TYR X  11      22.129  32.282  47.326  0.00  0.00            
ATOM    184  CG  TYR X  11      22.349  30.434  46.402  0.00  0.00            
ATOM    185  CD1 TYR X  11      23.349  30.029  45.545  0.00  0.00            
ATOM    186  HD1 TYR X  11      24.370  30.357  45.648  0.00  0.00            
ATOM    187  CE1 TYR X  11      23.182  29.073  44.577  0.00  0.00            
ATOM    188  HE1 TYR X  11      24.014  28.754  43.969  0.00  0.00            
ATOM    189  CZ  TYR X  11      21.927  28.527  44.423  0.00  0.00            
ATOM    190  OH  TYR X  11      21.640  27.595  43.410  0.00  0.00            
ATOM    191  HH  TYR X  11      20.765  27.217  43.535  0.00  0.00            
ATOM    192  CD2 TYR X  11      21.105  29.875  46.210  0.00  0.00            
ATOM    193  HD2 TYR X  11      20.332  30.123  46.924  0.00  0.00            
ATOM    194  CE2 TYR X  11      20.898  28.919  45.251  0.00  0.00            
ATOM    195  HE2 TYR X  11      19.909  28.481  45.137  0.00  0.00            
ATOM    196  C   TYR X  11      23.979  32.561  49.169  0.00  0.00            
ATOM    197  O   TYR X  11      24.533  33.628  48.946  0.00  0.00            
ATOM    198  N   ASN X  12      23.455  32.298  50.378  0.00  0.00            
ATOM    199  HN  ASN X  12      22.998  31.431  50.570  0.00  0.00            
ATOM    200  CA  ASN X  12      23.409  33.200  51.485  0.00  0.00            
ATOM    201  HA  ASN X  12      22.949  34.108  51.127  0.00  0.00            
ATOM    202  CB  ASN X  12      22.664  32.529  52.648  0.00  0.00            
ATOM    203  HB1 ASN X  12      23.188  31.585  52.910  0.00  0.00            
ATOM    204  HB2 ASN X  12      22.569  33.136  53.575  0.00  0.00            
ATOM    205  CG  ASN X  12      21.241  32.219  52.202  0.00  0.00            
ATOM    206  OD1 ASN X  12      20.704  32.719  51.220  0.00  0.00            
ATOM    207  ND2 ASN X  12      20.579  31.353  53.020  0.00  0.00            
ATOM    208 HD21 ASN X  12      21.100  30.904  53.748  0.00  0.00            
ATOM    209 HD22 ASN X  12      19.639  31.098  52.794  0.00  0.00            
ATOM    210  C   ASN X  12      24.770  33.545  52.007  0.00  0.00            
ATOM    211  O   ASN X  12      25.029  34.696  52.332  0.00  0.00            
ATOM    212  N   GLU X  13      25.740  32.610  51.999  0.00  0.00            
ATOM    213  HN  GLU X  13      25.445  31.692  51.737  0.00  0.00            
ATOM    214  CA  GLU X  13      27.119  32.893  52.235  0.00  0.00            
ATOM    215  HA  GLU X  13      27.347  33.310  53.214  0.00  0.00            
ATOM    216  CB  GLU X  13      27.806  31.518  52.312  0.00  0.00            
ATOM    217  HB1 GLU X  13      27.195  30.952  51.585  0.00  0.00            
ATOM    218  HB2 GLU X  13      28.838  31.468  51.901  0.00  0.00            
ATOM    219  CG  GLU X  13      27.713  30.968  53.734  0.00  0.00            
ATOM    220  HG1 GLU X  13      28.324  31.619  54.394  0.00  0.00            
ATOM    221  HG2 GLU X  13      26.663  30.984  54.096  0.00  0.00            
ATOM    222  CD  GLU X  13      28.278  29.567  53.909  0.00  0.00            
ATOM    223  OE1 GLU X  13      28.666  28.834  52.959  0.00  0.00            
ATOM    224  OE2 GLU X  13      28.330  29.071  55.070  0.00  0.00            
ATOM    225  C   GLU X  13      27.745  33.816  51.242  0.00  0.00            
ATOM    226  O   GLU X  13      28.426  34.769  51.622  0.00  0.00            
ATOM    227  N   ILE X  14      27.580  33.636  49.917  0.00  0.00            
ATOM    228  HN  ILE X  14      27.055  32.869  49.567  0.00  0.00            
ATOM    229  CA  ILE X  14      28.169  34.445  48.891  0.00  0.00            
ATOM    230  HA  ILE X  14      29.223  34.500  49.094  0.00  0.00            
ATOM    231  CB  ILE X  14      27.913  33.938  47.496  0.00  0.00            
ATOM    232  HB  ILE X  14      26.875  33.573  47.305  0.00  0.00            
ATOM    233  CG2 ILE X  14      28.251  34.904  46.352  0.00  0.00            
ATOM    234 HG21 ILE X  14      27.964  34.486  45.372  0.00  0.00            
ATOM    235 HG22 ILE X  14      27.885  35.933  46.539  0.00  0.00            
ATOM    236 HG23 ILE X  14      29.348  35.075  46.358  0.00  0.00            
ATOM    237  CG1 ILE X  14      28.881  32.754  47.376  0.00  0.00            
ATOM    238 HG11 ILE X  14      29.897  33.114  47.657  0.00  0.00            
ATOM    239 HG12 ILE X  14      28.615  32.047  48.203  0.00  0.00            
ATOM    240  CD  ILE X  14      28.929  32.035  46.035  0.00  0.00            
ATOM    241  HD1 ILE X  14      27.879  31.900  45.687  0.00  0.00            
ATOM    242  HD2 ILE X  14      29.463  32.684  45.300  0.00  0.00            
ATOM    243  HD3 ILE X  14      29.327  31.010  46.170  0.00  0.00            
ATOM    244  C   ILE X  14      27.641  35.837  48.857  0.00  0.00            
ATOM    245  O   ILE X  14      28.406  36.780  48.668  0.00  0.00            
ATOM    246  N   ALA X  15      26.331  35.999  49.082  0.00  0.00            
ATOM    247  HN  ALA X  15      25.644  35.280  49.166  0.00  0.00            
ATOM    248  CA  ALA X  15      25.684  37.282  49.103  0.00  0.00            
ATOM    249  HA  ALA X  15      25.949  37.718  48.146  0.00  0.00            
ATOM    250  CB  ALA X  15      24.178  37.203  49.381  0.00  0.00            
ATOM    251  HB1 ALA X  15      23.635  38.173  49.487  0.00  0.00            
ATOM    252  HB2 ALA X  15      23.690  36.643  48.556  0.00  0.00            
ATOM    253  HB3 ALA X  15      24.018  36.605  50.302  0.00  0.00            
ATOM    254  C   ALA X  15      26.190  38.181  50.174  0.00  0.00            
ATOM    255  O   ALA X  15      26.512  39.332  49.919  0.00  0.00            
ATOM    256  N   ASN X  16      26.341  37.662  51.409  0.00  0.00            
ATOM    257  HN  ASN X  16      26.204  36.704  51.645  0.00  0.00            
ATOM    258  CA  ASN X  16      26.778  38.396  52.561  0.00  0.00            
ATOM    259  HA  ASN X  16      26.216  39.316  52.671  0.00  0.00            
ATOM    260  CB  ASN X  16      26.555  37.541  53.821  0.00  0.00            
ATOM    261  HB1 ASN X  16      26.999  36.535  53.664  0.00  0.00            
ATOM    262  HB2 ASN X  16      27.054  38.015  54.692  0.00  0.00            
ATOM    263  CG  ASN X  16      25.075  37.550  54.193  0.00  0.00            
ATOM    264  OD1 ASN X  16      24.490  38.628  54.280  0.00  0.00            
ATOM    265  ND2 ASN X  16      24.483  36.354  54.445  0.00  0.00            
ATOM    266 HD21 ASN X  16      24.821  35.516  54.002  0.00  0.00            
ATOM    267 HD22 ASN X  16      23.491  36.320  54.512  0.00  0.00            
ATOM    268  C   ASN X  16      28.159  38.958  52.476  0.00  0.00            
ATOM    269  O   ASN X  16      28.515  40.032  52.959  0.00  0.00            
ATOM    270  N   GLU X  17      29.119  38.240  51.870  0.00  0.00            
ATOM    271  HN  GLU X  17      28.897  37.344  51.478  0.00  0.00            
ATOM    272  CA  GLU X  17      30.455  38.712  51.670  0.00  0.00            
ATOM    273  HA  GLU X  17      30.787  38.881  52.680  0.00  0.00            
ATOM    274  CB  GLU X  17      31.304  37.635  50.988  0.00  0.00            
ATOM    275  HB1 GLU X  17      30.845  37.112  50.121  0.00  0.00            
ATOM    276  HB2 GLU X  17      32.280  38.107  50.748  0.00  0.00            
ATOM    277  CG  GLU X  17      31.551  36.354  51.789  0.00  0.00            
ATOM    278  HG1 GLU X  17      30.624  35.743  51.759  0.00  0.00            
ATOM    279  HG2 GLU X  17      32.365  35.811  51.277  0.00  0.00            
ATOM    280  CD  GLU X  17      32.102  36.597  53.189  0.00  0.00            
ATOM    281  OE1 GLU X  17      31.938  35.737  54.090  0.00  0.00            
ATOM    282  OE2 GLU X  17      32.603  37.736  53.421  0.00  0.00            
ATOM    283  C   GLU X  17      30.568  39.981  50.890  0.00  0.00            
ATOM    284  O   GLU X  17      31.237  40.909  51.351  0.00  0.00            
ATOM    285  N   ILE X  18      29.874  40.045  49.744  0.00  0.00            
ATOM    286  HN  ILE X  18      29.285  39.274  49.503  0.00  0.00            
ATOM    287  CA  ILE X  18      29.876  41.097  48.775  0.00  0.00            
ATOM    288  HA  ILE X  18      30.874  41.452  48.565  0.00  0.00            
ATOM    289  CB  ILE X  18      29.103  40.742  47.537  0.00  0.00            
ATOM    290  HB  ILE X  18      28.128  40.236  47.729  0.00  0.00            
ATOM    291  CG2 ILE X  18      28.732  41.889  46.582  0.00  0.00            
ATOM    292 HG21 ILE X  18      28.140  41.524  45.711  0.00  0.00            
ATOM    293 HG22 ILE X  18      28.025  42.603  47.064  0.00  0.00            
ATOM    294 HG23 ILE X  18      29.597  42.504  46.269  0.00  0.00            
ATOM    295  CG1 ILE X  18      29.972  39.685  46.844  0.00  0.00            
ATOM    296 HG11 ILE X  18      30.955  40.196  46.722  0.00  0.00            
ATOM    297 HG12 ILE X  18      30.105  38.781  47.474  0.00  0.00            
ATOM    298  CD  ILE X  18      29.484  39.215  45.471  0.00  0.00            
ATOM    299  HD1 ILE X  18      30.162  38.489  44.969  0.00  0.00            
ATOM    300  HD2 ILE X  18      28.461  38.780  45.546  0.00  0.00            
ATOM    301  HD3 ILE X  18      29.392  40.097  44.803  0.00  0.00            
ATOM    302  C   ILE X  18      29.276  42.322  49.363  0.00  0.00            
ATOM    303  O   ILE X  18      29.697  43.469  49.171  0.00  0.00            
ATOM    304  N   SER X  19      28.248  42.155  50.221  0.00  0.00            
ATOM    305  HN  SER X  19      27.832  41.265  50.375  0.00  0.00            
ATOM    306  CA  SER X  19      27.687  43.167  51.046  0.00  0.00            
ATOM    307  HA  SER X  19      27.365  43.977  50.408  0.00  0.00            
ATOM    308  CB  SER X  19      26.461  42.562  51.740  0.00  0.00            
ATOM    309  HB1 SER X  19      25.768  42.201  50.956  0.00  0.00            
ATOM    310  HB2 SER X  19      26.932  41.786  52.390  0.00  0.00            
ATOM    311  OG  SER X  19      25.802  43.577  52.482  0.00  0.00            
ATOM    312  HG1 SER X  19      25.042  43.128  52.856  0.00  0.00            
ATOM    313  C   SER X  19      28.641  43.796  52.008  0.00  0.00            
ATOM    314  O   SER X  19      28.569  44.999  52.291  0.00  0.00            
ATOM    315  N   SER X  20      29.633  43.071  52.538  0.00  0.00            
ATOM    316  HN  SER X  20      29.739  42.113  52.289  0.00  0.00            
ATOM    317  CA  SER X  20      30.684  43.457  53.430  0.00  0.00            
ATOM    318  HA  SER X  20      30.193  44.140  54.120  0.00  0.00            
ATOM    319  CB  SER X  20      31.017  42.255  54.327  0.00  0.00            
ATOM    320  HB1 SER X  20      31.275  42.663  55.327  0.00  0.00            
ATOM    321  HB2 SER X  20      30.182  41.602  54.674  0.00  0.00            
ATOM    322  OG  SER X  20      32.210  41.571  53.986  0.00  0.00            
ATOM    323  HG1 SER X  20      31.979  41.213  53.124  0.00  0.00            
ATOM    324  C   SER X  20      31.816  44.152  52.767  0.00  0.00            
ATOM    325  O   SER X  20      32.526  44.998  53.316  0.00  0.00            
ATOM    326  N   MET X  21      31.995  43.801  51.483  0.00  0.00            
ATOM    327  HN  MET X  21      31.509  42.996  51.157  0.00  0.00            
ATOM    328  CA  MET X  21      32.955  44.386  50.593  0.00  0.00            
ATOM    329  HA  MET X  21      33.836  44.616  51.181  0.00  0.00            
ATOM    330  CB  MET X  21      33.233  43.500  49.360  0.00  0.00            
ATOM    331  HB1 MET X  21      32.291  43.195  48.866  0.00  0.00            
ATOM    332  HB2 MET X  21      33.812  44.014  48.566  0.00  0.00            
ATOM    333  CG  MET X  21      33.971  42.218  49.743  0.00  0.00            
ATOM    334  HG1 MET X  21      34.988  42.566  49.994  0.00  0.00            
ATOM    335  HG2 MET X  21      33.577  41.767  50.678  0.00  0.00            
ATOM    336  SD  MET X  21      34.099  40.943  48.454  0.00  0.00            
ATOM    337  CE  MET X  21      35.308  41.780  47.382  0.00  0.00            
ATOM    338  HE1 MET X  21      34.944  42.787  47.119  0.00  0.00            
ATOM    339  HE2 MET X  21      36.325  41.930  47.798  0.00  0.00            
ATOM    340  HE3 MET X  21      35.322  41.297  46.384  0.00  0.00            
ATOM    341  C   MET X  21      32.596  45.776  50.212  0.00  0.00            
ATOM    342  O   MET X  21      33.463  46.622  50.043  0.00  0.00            
ATOM    343  N   ILE X  22      31.273  46.023  50.090  0.00  0.00            
ATOM    344  HN  ILE X  22      30.752  45.222  50.385  0.00  0.00            
ATOM    345  CA  ILE X  22      30.684  47.282  49.773  0.00  0.00            
ATOM    346  HA  ILE X  22      31.344  47.702  49.028  0.00  0.00            
ATOM    347  CB  ILE X  22      29.394  47.154  49.027  0.00  0.00            
ATOM    348  HB  ILE X  22      28.596  46.735  49.689  0.00  0.00            
ATOM    349  CG2 ILE X  22      29.038  48.552  48.496  0.00  0.00            
ATOM    350 HG21 ILE X  22      28.061  48.536  47.970  0.00  0.00            
ATOM    351 HG22 ILE X  22      28.744  49.200  49.344  0.00  0.00            
ATOM    352 HG23 ILE X  22      29.843  49.026  47.901  0.00  0.00            
ATOM    353  CG1 ILE X  22      29.523  46.272  47.770  0.00  0.00            
ATOM    354 HG11 ILE X  22      29.850  46.929  46.929  0.00  0.00            
ATOM    355 HG12 ILE X  22      30.238  45.431  47.880  0.00  0.00            
ATOM    356  CD  ILE X  22      28.153  45.652  47.449  0.00  0.00            
ATOM    357  HD1 ILE X  22      28.188  44.910  46.621  0.00  0.00            
ATOM    358  HD2 ILE X  22      27.731  45.168  48.355  0.00  0.00            
ATOM    359  HD3 ILE X  22      27.410  46.457  47.271  0.00  0.00            
ATOM    360  C   ILE X  22      30.507  48.129  50.981  0.00  0.00            
ATOM    361  O   ILE X  22      29.705  47.724  51.822  0.00  0.00            
ATOM    362  N   PRO X  23      31.070  49.295  51.142  0.00  0.00            
ATOM    363  CD  PRO X  23      32.209  49.761  50.366  0.00  0.00            
ATOM    364  HD1 PRO X  23      31.769  49.961  49.367  0.00  0.00            
ATOM    365  HD2 PRO X  23      32.976  48.954  50.374  0.00  0.00            
ATOM    366  CA  PRO X  23      31.055  49.968  52.407  0.00  0.00            
ATOM    367  HA  PRO X  23      30.860  49.270  53.205  0.00  0.00            
ATOM    368  CB  PRO X  23      32.493  50.473  52.498  0.00  0.00            
ATOM    369  HB1 PRO X  23      32.538  51.346  53.188  0.00  0.00            
ATOM    370  HB2 PRO X  23      33.234  49.672  52.736  0.00  0.00            
ATOM    371  CG  PRO X  23      32.837  50.959  51.088  0.00  0.00            
ATOM    372  HG1 PRO X  23      32.282  51.909  50.925  0.00  0.00            
ATOM    373  HG2 PRO X  23      33.913  51.039  50.809  0.00  0.00            
ATOM    374  C   PRO X  23      30.023  51.048  52.353  0.00  0.00            
ATOM    375  O   PRO X  23      30.206  52.026  53.069  0.00  0.00            
ATOM    376  N   VAL X  24      28.986  50.916  51.503  0.00  0.00            
ATOM    377  HN  VAL X  24      28.957  50.139  50.886  0.00  0.00            
ATOM    378  CA  VAL X  24      27.900  51.839  51.378  0.00  0.00            
ATOM    379  HA  VAL X  24      27.826  52.395  52.289  0.00  0.00            
ATOM    380  CB  VAL X  24      27.994  52.886  50.302  0.00  0.00            
ATOM    381  HB  VAL X  24      27.140  53.601  50.288  0.00  0.00            
ATOM    382  CG1 VAL X  24      29.199  53.792  50.589  0.00  0.00            
ATOM    383 HG11 VAL X  24      29.206  54.708  49.951  0.00  0.00            
ATOM    384 HG12 VAL X  24      29.116  54.157  51.633  0.00  0.00            
ATOM    385 HG13 VAL X  24      30.162  53.245  50.543  0.00  0.00            
ATOM    386  CG2 VAL X  24      27.981  52.340  48.867  0.00  0.00            
ATOM    387 HG21 VAL X  24      28.520  53.097  48.244  0.00  0.00            
ATOM    388 HG22 VAL X  24      28.669  51.469  48.847  0.00  0.00            
ATOM    389 HG23 VAL X  24      26.964  52.142  48.474  0.00  0.00            
ATOM    390  C   VAL X  24      26.650  51.039  51.183  0.00  0.00            
ATOM    391  O   VAL X  24      26.763  49.872  50.819  0.00  0.00            
ATOM    392  N   GLU X  25      25.414  51.514  51.408  0.00  0.00            
ATOM    393  HN  GLU X  25      25.246  52.385  51.852  0.00  0.00            
ATOM    394  CA  GLU X  25      24.195  50.827  51.105  0.00  0.00            
ATOM    395  HA  GLU X  25      24.246  49.824  51.510  0.00  0.00            
ATOM    396  CB  GLU X  25      22.918  51.502  51.625  0.00  0.00            
ATOM    397  HB1 GLU X  25      23.018  51.654  52.720  0.00  0.00            
ATOM    398  HB2 GLU X  25      22.900  52.488  51.122  0.00  0.00            
ATOM    399  CG  GLU X  25      21.629  50.683  51.450  0.00  0.00            
ATOM    400  HG1 GLU X  25      21.448  50.511  50.365  0.00  0.00            
ATOM    401  HG2 GLU X  25      21.744  49.614  51.741  0.00  0.00            
ATOM    402  CD  GLU X  25      20.333  51.202  52.031  0.00  0.00            
ATOM    403  OE1 GLU X  25      19.282  50.553  51.790  0.00  0.00            
ATOM    404  OE2 GLU X  25      20.335  52.292  52.675  0.00  0.00            
ATOM    405  C   GLU X  25      24.055  50.657  49.629  0.00  0.00            
ATOM    406  O   GLU X  25      24.236  51.564  48.826  0.00  0.00            
ATOM    407  N   TRP X  26      23.720  49.417  49.219  0.00  0.00            
ATOM    408  HN  TRP X  26      23.302  48.676  49.753  0.00  0.00            
ATOM    409  CA  TRP X  26      23.510  49.083  47.843  0.00  0.00            
ATOM    410  HA  TRP X  26      23.657  49.963  47.232  0.00  0.00            
ATOM    411  CB  TRP X  26      24.591  48.071  47.443  0.00  0.00            
ATOM    412  HB1 TRP X  26      24.354  47.672  46.433  0.00  0.00            
ATOM    413  HB2 TRP X  26      25.611  48.527  47.516  0.00  0.00            
ATOM    414  CG  TRP X  26      24.584  46.883  48.351  0.00  0.00            
ATOM    415  CD1 TRP X  26      25.390  46.757  49.444  0.00  0.00            
ATOM    416  HD1 TRP X  26      26.190  47.425  49.727  0.00  0.00            
ATOM    417  NE1 TRP X  26      25.170  45.555  50.067  0.00  0.00            
ATOM    418  HE1 TRP X  26      25.485  45.263  50.938  0.00  0.00            
ATOM    419  CE2 TRP X  26      24.159  44.916  49.395  0.00  0.00            
ATOM    420  CD2 TRP X  26      23.789  45.693  48.316  0.00  0.00            
ATOM    421  CE3 TRP X  26      22.787  45.273  47.498  0.00  0.00            
ATOM    422  HE3 TRP X  26      22.485  45.867  46.645  0.00  0.00            
ATOM    423  CZ3 TRP X  26      22.246  44.037  47.744  0.00  0.00            
ATOM    424  HZ3 TRP X  26      21.510  43.711  47.026  0.00  0.00            
ATOM    425  CZ2 TRP X  26      23.515  43.763  49.712  0.00  0.00            
ATOM    426  HZ2 TRP X  26      23.793  43.263  50.628  0.00  0.00            
ATOM    427  CH2 TRP X  26      22.617  43.240  48.814  0.00  0.00            
ATOM    428  HH2 TRP X  26      22.328  42.200  48.801  0.00  0.00            
ATOM    429  C   TRP X  26      22.112  48.587  47.733  0.00  0.00            
ATOM    430  O   TRP X  26      21.512  48.021  48.651  0.00  0.00            
ATOM    431  N   GLU X  27      21.518  48.740  46.543  0.00  0.00            
ATOM    432  HN  GLU X  27      22.013  49.282  45.875  0.00  0.00            
ATOM    433  CA  GLU X  27      20.217  48.294  46.130  0.00  0.00            
ATOM    434  HA  GLU X  27      19.760  47.992  47.063  0.00  0.00            
ATOM    435  CB  GLU X  27      19.467  49.477  45.484  0.00  0.00            
ATOM    436  HB1 GLU X  27      19.482  50.312  46.216  0.00  0.00            
ATOM    437  HB2 GLU X  27      20.021  49.884  44.606  0.00  0.00            
ATOM    438  CG  GLU X  27      18.001  49.166  45.178  0.00  0.00            
ATOM    439  HG1 GLU X  27      17.944  48.229  44.582  0.00  0.00            
ATOM    440  HG2 GLU X  27      17.418  49.134  46.128  0.00  0.00            
ATOM    441  CD  GLU X  27      17.229  50.185  44.362  0.00  0.00            
ATOM    442  OE1 GLU X  27      17.859  51.189  43.935  0.00  0.00            
ATOM    443  OE2 GLU X  27      15.997  49.987  44.164  0.00  0.00            
ATOM    444  C   GLU X  27      20.252  47.052  45.308  0.00  0.00            
ATOM    445  O   GLU X  27      19.563  46.092  45.661  0.00  0.00            
ATOM    446  N   LYS X  28      21.081  46.921  44.266  0.00  0.00            
ATOM    447  HN  LYS X  28      21.715  47.620  43.921  0.00  0.00            
ATOM    448  CA  LYS X  28      21.145  45.796  43.386  0.00  0.00            
ATOM    449  HA  LYS X  28      20.762  44.900  43.852  0.00  0.00            
ATOM    450  CB  LYS X  28      20.472  46.056  42.036  0.00  0.00            
ATOM    451  HB1 LYS X  28      20.845  46.991  41.567  0.00  0.00            
ATOM    452  HB2 LYS X  28      20.587  45.242  41.296  0.00  0.00            
ATOM    453  CG  LYS X  28      18.975  46.397  42.013  0.00  0.00            
ATOM    454  HG1 LYS X  28      18.410  45.580  42.509  0.00  0.00            
ATOM    455  HG2 LYS X  28      18.802  47.328  42.583  0.00  0.00            
ATOM    456  CD  LYS X  28      18.364  46.626  40.637  0.00  0.00            
ATOM    457  HD1 LYS X  28      18.976  47.293  39.993  0.00  0.00            
ATOM    458  HD2 LYS X  28      18.276  45.654  40.113  0.00  0.00            
ATOM    459  CE  LYS X  28      16.988  47.296  40.693  0.00  0.00            
ATOM    460  HE1 LYS X  28      16.309  46.590  41.218  0.00  0.00            
ATOM    461  HE2 LYS X  28      17.024  48.278  41.225  0.00  0.00            
ATOM    462  NZ  LYS X  28      16.454  47.589  39.344  0.00  0.00            
ATOM    463  HZ1 LYS X  28      16.869  48.404  38.855  0.00  0.00            
ATOM    464  HZ2 LYS X  28      16.606  46.812  38.682  0.00  0.00            
ATOM    465  HZ3 LYS X  28      15.446  47.773  39.516  0.00  0.00            
ATOM    466  C   LYS X  28      22.605  45.531  43.232  0.00  0.00            
ATOM    467  O   LYS X  28      23.450  46.421  43.110  0.00  0.00            
ATOM    468  N   VAL X  29      22.932  44.225  43.255  0.00  0.00            
ATOM    469  HN  VAL X  29      22.215  43.541  43.276  0.00  0.00            
ATOM    470  CA  VAL X  29      24.184  43.715  42.803  0.00  0.00            
ATOM    471  HA  VAL X  29      24.935  44.452  42.548  0.00  0.00            
ATOM    472  CB  VAL X  29      24.793  42.935  43.928  0.00  0.00            
ATOM    473  HB  VAL X  29      24.026  42.261  44.368  0.00  0.00            
ATOM    474  CG1 VAL X  29      26.031  42.142  43.455  0.00  0.00            
ATOM    475 HG11 VAL X  29      26.758  41.863  44.246  0.00  0.00            
ATOM    476 HG12 VAL X  29      25.733  41.208  42.953  0.00  0.00            
ATOM    477 HG13 VAL X  29      26.633  42.830  42.829  0.00  0.00            
ATOM    478  CG2 VAL X  29      25.236  43.972  44.967  0.00  0.00            
ATOM    479 HG21 VAL X  29      24.364  44.499  45.408  0.00  0.00            
ATOM    480 HG22 VAL X  29      25.640  43.327  45.787  0.00  0.00            
ATOM    481 HG23 VAL X  29      25.893  44.722  44.489  0.00  0.00            
ATOM    482  C   VAL X  29      23.981  42.861  41.595  0.00  0.00            
ATOM    483  O   VAL X  29      22.958  42.206  41.406  0.00  0.00            
ATOM    484  N   TYR X  30      24.954  42.852  40.668  0.00  0.00            
ATOM    485  HN  TYR X  30      25.647  43.554  40.766  0.00  0.00            
ATOM    486  CA  TYR X  30      25.049  41.979  39.540  0.00  0.00            
ATOM    487  HA  TYR X  30      24.331  41.197  39.729  0.00  0.00            
ATOM    488  CB  TYR X  30      24.835  42.752  38.225  0.00  0.00            
ATOM    489  HB1 TYR X  30      25.584  43.556  38.046  0.00  0.00            
ATOM    490  HB2 TYR X  30      24.791  41.934  37.471  0.00  0.00            
ATOM    491  CG  TYR X  30      23.519  43.443  38.272  0.00  0.00            
ATOM    492  CD1 TYR X  30      23.299  44.799  38.359  0.00  0.00            
ATOM    493  HD1 TYR X  30      24.092  45.515  38.488  0.00  0.00            
ATOM    494  CE1 TYR X  30      22.070  45.387  38.214  0.00  0.00            
ATOM    495  HE1 TYR X  30      21.897  46.450  38.263  0.00  0.00            
ATOM    496  CZ  TYR X  30      21.013  44.544  37.937  0.00  0.00            
ATOM    497  OH  TYR X  30      19.761  45.198  37.877  0.00  0.00            
ATOM    498  HH  TYR X  30      19.153  44.463  37.995  0.00  0.00            
ATOM    499  CD2 TYR X  30      22.452  42.612  38.023  0.00  0.00            
ATOM    500  HD2 TYR X  30      22.526  41.527  37.973  0.00  0.00            
ATOM    501  CE2 TYR X  30      21.224  43.195  37.809  0.00  0.00            
ATOM    502  HE2 TYR X  30      20.361  42.574  37.621  0.00  0.00            
ATOM    503  C   TYR X  30      26.479  41.545  39.538  0.00  0.00            
ATOM    504  O   TYR X  30      27.394  42.370  39.472  0.00  0.00            
ATOM    505  N   THR X  31      26.734  40.233  39.630  0.00  0.00            
ATOM    506  HN  THR X  31      25.909  39.721  39.836  0.00  0.00            
ATOM    507  CA  THR X  31      27.975  39.535  39.782  0.00  0.00            
ATOM    508  HA  THR X  31      28.853  40.172  39.769  0.00  0.00            
ATOM    509  CB  THR X  31      28.169  38.811  41.083  0.00  0.00            
ATOM    510  HB  THR X  31      27.359  38.078  41.276  0.00  0.00            
ATOM    511  OG1 THR X  31      27.994  39.709  42.167  0.00  0.00            
ATOM    512  HG1 THR X  31      27.756  39.168  42.932  0.00  0.00            
ATOM    513  CG2 THR X  31      29.589  38.244  41.191  0.00  0.00            
ATOM    514 HG21 THR X  31      29.703  37.310  40.589  0.00  0.00            
ATOM    515 HG22 THR X  31      30.381  38.971  40.918  0.00  0.00            
ATOM    516 HG23 THR X  31      29.699  37.943  42.259  0.00  0.00            
ATOM    517  C   THR X  31      28.143  38.546  38.685  0.00  0.00            
ATOM    518  O   THR X  31      27.196  37.857  38.289  0.00  0.00            
ATOM    519  N   MET X  32      29.369  38.420  38.154  0.00  0.00            
ATOM    520  HN  MET X  32      30.141  38.995  38.413  0.00  0.00            
ATOM    521  CA  MET X  32      29.663  37.402  37.182  0.00  0.00            
ATOM    522  HA  MET X  32      28.830  36.726  37.059  0.00  0.00            
ATOM    523  CB  MET X  32      30.022  38.074  35.849  0.00  0.00            
ATOM    524  HB1 MET X  32      29.339  38.931  35.669  0.00  0.00            
ATOM    525  HB2 MET X  32      31.033  38.517  35.883  0.00  0.00            
ATOM    526  CG  MET X  32      29.951  37.104  34.663  0.00  0.00            
ATOM    527  HG1 MET X  32      30.181  37.694  33.754  0.00  0.00            
ATOM    528  HG2 MET X  32      30.727  36.308  34.681  0.00  0.00            
ATOM    529  SD  MET X  32      28.342  36.278  34.481  0.00  0.00            
ATOM    530  CE  MET X  32      28.688  34.918  33.334  0.00  0.00            
ATOM    531  HE1 MET X  32      28.872  35.401  32.351  0.00  0.00            
ATOM    532  HE2 MET X  32      29.591  34.369  33.688  0.00  0.00            
ATOM    533  HE3 MET X  32      27.906  34.135  33.250  0.00  0.00            
ATOM    534  C   MET X  32      30.849  36.625  37.630  0.00  0.00            
ATOM    535  O   MET X  32      31.859  37.250  37.962  0.00  0.00            
ATOM    536  N   ALA X  33      30.735  35.285  37.713  0.00  0.00            
ATOM    537  HN  ALA X  33      29.912  34.854  37.372  0.00  0.00            
ATOM    538  CA  ALA X  33      31.926  34.530  37.909  0.00  0.00            
ATOM    539  HA  ALA X  33      32.822  35.135  37.999  0.00  0.00            
ATOM    540  CB  ALA X  33      31.661  33.736  39.203  0.00  0.00            
ATOM    541  HB1 ALA X  33      31.575  34.467  40.041  0.00  0.00            
ATOM    542  HB2 ALA X  33      30.726  33.137  39.072  0.00  0.00            
ATOM    543  HB3 ALA X  33      32.459  33.020  39.486  0.00  0.00            
ATOM    544  C   ALA X  33      32.114  33.635  36.725  0.00  0.00            
ATOM    545  O   ALA X  33      31.168  33.121  36.116  0.00  0.00            
ATOM    546  N   TYR X  34      33.378  33.439  36.320  0.00  0.00            
ATOM    547  HN  TYR X  34      34.180  33.912  36.688  0.00  0.00            
ATOM    548  CA  TYR X  34      33.742  32.397  35.412  0.00  0.00            
ATOM    549  HA  TYR X  34      32.931  31.731  35.158  0.00  0.00            
ATOM    550  CB  TYR X  34      34.371  32.967  34.133  0.00  0.00            
ATOM    551  HB1 TYR X  34      35.274  33.590  34.322  0.00  0.00            
ATOM    552  HB2 TYR X  34      34.714  32.098  33.533  0.00  0.00            
ATOM    553  CG  TYR X  34      33.452  33.845  33.334  0.00  0.00            
ATOM    554  CD1 TYR X  34      32.657  33.317  32.349  0.00  0.00            
ATOM    555  HD1 TYR X  34      32.604  32.274  32.092  0.00  0.00            
ATOM    556  CE1 TYR X  34      31.930  34.135  31.519  0.00  0.00            
ATOM    557  HE1 TYR X  34      31.348  33.704  30.713  0.00  0.00            
ATOM    558  CZ  TYR X  34      32.090  35.505  31.564  0.00  0.00            
ATOM    559  OH  TYR X  34      31.337  36.267  30.648  0.00  0.00            
ATOM    560  HH  TYR X  34      31.491  37.165  30.958  0.00  0.00            
ATOM    561  CD2 TYR X  34      33.512  35.207  33.438  0.00  0.00            
ATOM    562  HD2 TYR X  34      34.134  35.617  34.227  0.00  0.00            
ATOM    563  CE2 TYR X  34      32.886  36.042  32.539  0.00  0.00            
ATOM    564  HE2 TYR X  34      33.110  37.084  32.740  0.00  0.00            
ATOM    565  C   TYR X  34      34.789  31.649  36.165  0.00  0.00            
ATOM    566  O   TYR X  34      35.830  32.178  36.555  0.00  0.00            
ATOM    567  N   ILE X  35      34.718  30.349  36.508  0.00  0.00            
ATOM    568  HN  ILE X  35      33.895  29.926  36.146  0.00  0.00            
ATOM    569  CA  ILE X  35      35.677  29.567  37.231  0.00  0.00            
ATOM    570  HA  ILE X  35      36.652  29.997  37.095  0.00  0.00            
ATOM    571  CB  ILE X  35      35.434  29.438  38.698  0.00  0.00            
ATOM    572  HB  ILE X  35      34.448  28.954  38.918  0.00  0.00            
ATOM    573  CG2 ILE X  35      36.442  28.425  39.259  0.00  0.00            
ATOM    574 HG21 ILE X  35      36.297  28.332  40.355  0.00  0.00            
ATOM    575 HG22 ILE X  35      36.200  27.368  38.988  0.00  0.00            
ATOM    576 HG23 ILE X  35      37.482  28.726  38.993  0.00  0.00            
ATOM    577  CG1 ILE X  35      35.537  30.752  39.499  0.00  0.00            
ATOM    578 HG11 ILE X  35      36.548  31.213  39.502  0.00  0.00            
ATOM    579 HG12 ILE X  35      34.924  31.515  38.976  0.00  0.00            
ATOM    580  CD  ILE X  35      35.096  30.568  40.945  0.00  0.00            
ATOM    581  HD1 ILE X  35      35.283  31.541  41.451  0.00  0.00            
ATOM    582  HD2 ILE X  35      34.058  30.230  41.113  0.00  0.00            
ATOM    583  HD3 ILE X  35      35.841  29.850  41.357  0.00  0.00            
ATOM    584  C   ILE X  35      35.702  28.270  36.493  0.00  0.00            
ATOM    585  O   ILE X  35      34.672  27.703  36.126  0.00  0.00            
ATOM    586  N   ASP X  36      36.918  27.736  36.282  0.00  0.00            
ATOM    587  HN  ASP X  36      37.752  28.186  36.602  0.00  0.00            
ATOM    588  CA  ASP X  36      37.137  26.395  35.843  0.00  0.00            
ATOM    589  HA  ASP X  36      36.206  25.840  35.899  0.00  0.00            
ATOM    590  CB  ASP X  36      37.463  26.412  34.336  0.00  0.00            
ATOM    591  HB1 ASP X  36      37.385  25.387  33.916  0.00  0.00            
ATOM    592  HB2 ASP X  36      36.665  26.949  33.795  0.00  0.00            
ATOM    593  CG  ASP X  36      38.779  27.071  33.961  0.00  0.00            
ATOM    594  OD1 ASP X  36      39.852  26.529  34.359  0.00  0.00            
ATOM    595  OD2 ASP X  36      38.724  28.123  33.272  0.00  0.00            
ATOM    596  C   ASP X  36      38.059  25.687  36.770  0.00  0.00            
ATOM    597  O   ASP X  36      38.413  26.203  37.836  0.00  0.00            
ATOM    598  N   ASP X  37      38.523  24.469  36.439  0.00  0.00            
ATOM    599  HN  ASP X  37      38.101  23.965  35.682  0.00  0.00            
ATOM    600  CA  ASP X  37      39.462  23.666  37.153  0.00  0.00            
ATOM    601  HA  ASP X  37      39.249  23.538  38.210  0.00  0.00            
ATOM    602  CB  ASP X  37      39.486  22.249  36.554  0.00  0.00            
ATOM    603  HB1 ASP X  37      39.572  22.321  35.448  0.00  0.00            
ATOM    604  HB2 ASP X  37      40.427  21.794  36.942  0.00  0.00            
ATOM    605  CG  ASP X  37      38.334  21.344  36.961  0.00  0.00            
ATOM    606  OD1 ASP X  37      37.368  21.825  37.623  0.00  0.00            
ATOM    607  OD2 ASP X  37      38.406  20.115  36.721  0.00  0.00            
ATOM    608  C   ASP X  37      40.829  24.241  37.257  0.00  0.00            
ATOM    609  O   ASP X  37      41.624  23.940  38.152  0.00  0.00            
ATOM    610  N   GLY X  38      41.204  25.101  36.302  0.00  0.00            
ATOM    611  HN  GLY X  38      40.546  25.358  35.595  0.00  0.00            
ATOM    612  CA  GLY X  38      42.422  25.850  36.219  0.00  0.00            
ATOM    613  HA1 GLY X  38      43.202  25.267  36.693  0.00  0.00            
ATOM    614  HA2 GLY X  38      42.683  26.041  35.189  0.00  0.00            
ATOM    615  C   GLY X  38      42.438  27.165  36.917  0.00  0.00            
ATOM    616  O   GLY X  38      43.487  27.629  37.372  0.00  0.00            
ATOM    617  N   GLY X  39      41.291  27.868  36.957  0.00  0.00            
ATOM    618  HN  GLY X  39      40.436  27.412  36.707  0.00  0.00            
ATOM    619  CA  GLY X  39      41.249  29.138  37.607  0.00  0.00            
ATOM    620  HA1 GLY X  39      41.316  29.007  38.681  0.00  0.00            
ATOM    621  HA2 GLY X  39      42.106  29.713  37.296  0.00  0.00            
ATOM    622  C   GLY X  39      40.057  29.859  37.082  0.00  0.00            
ATOM    623  O   GLY X  39      39.184  29.284  36.429  0.00  0.00            
ATOM    624  N   GLY X  40      40.004  31.187  37.286  0.00  0.00            
ATOM    625  HN  GLY X  40      40.712  31.583  37.867  0.00  0.00            
ATOM    626  CA  GLY X  40      38.969  32.031  36.757  0.00  0.00            
ATOM    627  HA1 GLY X  40      39.180  32.241  35.724  0.00  0.00            
ATOM    628  HA2 GLY X  40      37.994  31.593  36.914  0.00  0.00            
ATOM    629  C   GLY X  40      38.876  33.369  37.390  0.00  0.00            
ATOM    630  O   GLY X  40      39.833  33.973  37.863  0.00  0.00            
ATOM    631  N   GLU X  41      37.664  33.956  37.356  0.00  0.00            
ATOM    632  HN  GLU X  41      36.925  33.487  36.890  0.00  0.00            
ATOM    633  CA  GLU X  41      37.335  35.354  37.357  0.00  0.00            
ATOM    634  HA  GLU X  41      38.176  35.934  37.678  0.00  0.00            
ATOM    635  CB  GLU X  41      37.009  35.856  35.939  0.00  0.00            
ATOM    636  HB1 GLU X  41      36.428  35.038  35.461  0.00  0.00            
ATOM    637  HB2 GLU X  41      36.392  36.781  35.856  0.00  0.00            
ATOM    638  CG  GLU X  41      38.204  36.206  35.062  0.00  0.00            
ATOM    639  HG1 GLU X  41      38.444  37.297  34.979  0.00  0.00            
ATOM    640  HG2 GLU X  41      39.127  35.686  35.394  0.00  0.00            
ATOM    641  CD  GLU X  41      38.008  35.805  33.601  0.00  0.00            
ATOM    642  OE1 GLU X  41      37.236  36.362  32.779  0.00  0.00            
ATOM    643  OE2 GLU X  41      38.697  34.810  33.250  0.00  0.00            
ATOM    644  C   GLU X  41      36.130  35.553  38.204  0.00  0.00            
ATOM    645  O   GLU X  41      35.166  34.780  38.175  0.00  0.00            
ATOM    646  N   VAL X  42      36.107  36.561  39.104  0.00  0.00            
ATOM    647  HN  VAL X  42      36.998  37.019  39.114  0.00  0.00            
ATOM    648  CA  VAL X  42      34.960  36.973  39.837  0.00  0.00            
ATOM    649  HA  VAL X  42      34.028  36.681  39.362  0.00  0.00            
ATOM    650  CB  VAL X  42      34.998  36.423  41.221  0.00  0.00            
ATOM    651  HB  VAL X  42      36.004  36.691  41.609  0.00  0.00            
ATOM    652  CG1 VAL X  42      33.759  36.811  42.054  0.00  0.00            
ATOM    653 HG11 VAL X  42      33.877  36.282  43.028  0.00  0.00            
ATOM    654 HG12 VAL X  42      33.803  37.915  42.196  0.00  0.00            
ATOM    655 HG13 VAL X  42      32.796  36.547  41.567  0.00  0.00            
ATOM    656  CG2 VAL X  42      35.029  34.881  41.243  0.00  0.00            
ATOM    657 HG21 VAL X  42      35.132  34.517  42.285  0.00  0.00            
ATOM    658 HG22 VAL X  42      34.130  34.495  40.727  0.00  0.00            
ATOM    659 HG23 VAL X  42      35.863  34.490  40.621  0.00  0.00            
ATOM    660  C   VAL X  42      34.878  38.462  39.928  0.00  0.00            
ATOM    661  O   VAL X  42      35.730  39.152  40.502  0.00  0.00            
ATOM    662  N   PHE X  43      33.827  39.095  39.383  0.00  0.00            
ATOM    663  HN  PHE X  43      33.202  38.560  38.814  0.00  0.00            
ATOM    664  CA  PHE X  43      33.709  40.523  39.337  0.00  0.00            
ATOM    665  HA  PHE X  43      34.291  40.944  40.144  0.00  0.00            
ATOM    666  CB  PHE X  43      34.249  41.100  38.026  0.00  0.00            
ATOM    667  HB1 PHE X  43      34.266  42.204  38.037  0.00  0.00            
ATOM    668  HB2 PHE X  43      35.299  40.743  37.938  0.00  0.00            
ATOM    669  CG  PHE X  43      33.507  40.725  36.780  0.00  0.00            
ATOM    670  CD1 PHE X  43      32.472  41.494  36.317  0.00  0.00            
ATOM    671  HD1 PHE X  43      32.112  42.421  36.742  0.00  0.00            
ATOM    672  CE1 PHE X  43      31.987  41.272  35.047  0.00  0.00            
ATOM    673  HE1 PHE X  43      31.153  41.852  34.682  0.00  0.00            
ATOM    674  CZ  PHE X  43      32.397  40.175  34.334  0.00  0.00            
ATOM    675  HZ  PHE X  43      31.872  40.038  33.408  0.00  0.00            
ATOM    676  CD2 PHE X  43      33.977  39.694  36.004  0.00  0.00            
ATOM    677  HD2 PHE X  43      34.712  39.015  36.393  0.00  0.00            
ATOM    678  CE2 PHE X  43      33.403  39.345  34.801  0.00  0.00            
ATOM    679  HE2 PHE X  43      33.635  38.457  34.239  0.00  0.00            
ATOM    680  C   PHE X  43      32.276  40.873  39.546  0.00  0.00            
ATOM    681  O   PHE X  43      31.389  40.064  39.271  0.00  0.00            
ATOM    682  N   PHE X  44      31.957  42.052  40.125  0.00  0.00            
ATOM    683  HN  PHE X  44      32.630  42.775  40.240  0.00  0.00            
ATOM    684  CA  PHE X  44      30.614  42.527  40.246  0.00  0.00            
ATOM    685  HA  PHE X  44      29.961  41.975  39.587  0.00  0.00            
ATOM    686  CB  PHE X  44      30.036  42.227  41.647  0.00  0.00            
ATOM    687  HB1 PHE X  44      28.931  42.274  41.755  0.00  0.00            
ATOM    688  HB2 PHE X  44      30.267  41.143  41.711  0.00  0.00            
ATOM    689  CG  PHE X  44      30.643  42.943  42.794  0.00  0.00            
ATOM    690  CD1 PHE X  44      30.167  44.143  43.277  0.00  0.00            
ATOM    691  HD1 PHE X  44      29.331  44.558  42.724  0.00  0.00            
ATOM    692  CE1 PHE X  44      30.708  44.687  44.415  0.00  0.00            
ATOM    693  HE1 PHE X  44      30.283  45.665  44.594  0.00  0.00            
ATOM    694  CZ  PHE X  44      31.706  44.011  45.071  0.00  0.00            
ATOM    695  HZ  PHE X  44      32.157  44.367  45.980  0.00  0.00            
ATOM    696  CD2 PHE X  44      31.651  42.289  43.469  0.00  0.00            
ATOM    697  HD2 PHE X  44      32.019  41.339  43.126  0.00  0.00            
ATOM    698  CE2 PHE X  44      32.222  42.824  44.609  0.00  0.00            
ATOM    699  HE2 PHE X  44      32.959  42.289  45.198  0.00  0.00            
ATOM    700  C   PHE X  44      30.528  43.996  40.058  0.00  0.00            
ATOM    701  O   PHE X  44      31.522  44.722  40.131  0.00  0.00            
ATOM    702  N   ASN X  45      29.262  44.423  39.914  0.00  0.00            
ATOM    703  HN  ASN X  45      28.518  43.769  39.801  0.00  0.00            
ATOM    704  CA  ASN X  45      28.833  45.790  39.934  0.00  0.00            
ATOM    705  HA  ASN X  45      29.652  46.394  40.313  0.00  0.00            
ATOM    706  CB  ASN X  45      28.408  46.231  38.528  0.00  0.00            
ATOM    707  HB1 ASN X  45      27.622  45.545  38.125  0.00  0.00            
ATOM    708  HB2 ASN X  45      27.958  47.242  38.483  0.00  0.00            
ATOM    709  CG  ASN X  45      29.628  46.369  37.626  0.00  0.00            
ATOM    710  OD1 ASN X  45      30.250  47.424  37.496  0.00  0.00            
ATOM    711  ND2 ASN X  45      29.967  45.208  37.017  0.00  0.00            
ATOM    712 HD21 ASN X  45      29.491  44.347  37.157  0.00  0.00            
ATOM    713 HD22 ASN X  45      30.632  45.368  36.280  0.00  0.00            
ATOM    714  C   ASN X  45      27.677  45.936  40.867  0.00  0.00            
ATOM    715  O   ASN X  45      26.999  44.964  41.190  0.00  0.00            
ATOM    716  N   TYR X  46      27.361  47.174  41.281  0.00  0.00            
ATOM    717  HN  TYR X  46      27.936  47.982  41.217  0.00  0.00            
ATOM    718  CA  TYR X  46      26.372  47.398  42.282  0.00  0.00            
ATOM    719  HA  TYR X  46      25.535  46.703  42.321  0.00  0.00            
ATOM    720  CB  TYR X  46      27.011  47.251  43.673  0.00  0.00            
ATOM    721  HB1 TYR X  46      26.253  47.185  44.481  0.00  0.00            
ATOM    722  HB2 TYR X  46      27.617  46.330  43.816  0.00  0.00            
ATOM    723  CG  TYR X  46      27.857  48.376  44.165  0.00  0.00            
ATOM    724  CD1 TYR X  46      27.367  49.441  44.878  0.00  0.00            
ATOM    725  HD1 TYR X  46      26.337  49.563  45.174  0.00  0.00            
ATOM    726  CE1 TYR X  46      28.226  50.387  45.384  0.00  0.00            
ATOM    727  HE1 TYR X  46      27.767  51.271  45.809  0.00  0.00            
ATOM    728  CZ  TYR X  46      29.565  50.377  45.038  0.00  0.00            
ATOM    729  OH  TYR X  46      30.367  51.519  45.237  0.00  0.00            
ATOM    730  HH  TYR X  46      31.153  51.414  44.693  0.00  0.00            
ATOM    731  CD2 TYR X  46      29.196  48.328  43.852  0.00  0.00            
ATOM    732  HD2 TYR X  46      29.647  47.597  43.195  0.00  0.00            
ATOM    733  CE2 TYR X  46      30.045  49.319  44.294  0.00  0.00            
ATOM    734  HE2 TYR X  46      31.064  49.323  43.949  0.00  0.00            
ATOM    735  C   TYR X  46      25.831  48.751  41.990  0.00  0.00            
ATOM    736  O   TYR X  46      26.458  49.610  41.372  0.00  0.00            
ATOM    737  N   THR X  47      24.585  48.961  42.444  0.00  0.00            
ATOM    738  HN  THR X  47      24.024  48.328  42.987  0.00  0.00            
ATOM    739  CA  THR X  47      23.919  50.220  42.416  0.00  0.00            
ATOM    740  HA  THR X  47      24.529  50.913  41.860  0.00  0.00            
ATOM    741  CB  THR X  47      22.565  50.158  41.774  0.00  0.00            
ATOM    742  HB  THR X  47      22.115  51.179  41.729  0.00  0.00            
ATOM    743  OG1 THR X  47      21.649  49.251  42.367  0.00  0.00            
ATOM    744  HG1 THR X  47      20.806  49.650  42.146  0.00  0.00            
ATOM    745  CG2 THR X  47      22.741  49.616  40.343  0.00  0.00            
ATOM    746 HG21 THR X  47      21.733  49.592  39.868  0.00  0.00            
ATOM    747 HG22 THR X  47      23.453  50.239  39.765  0.00  0.00            
ATOM    748 HG23 THR X  47      23.153  48.589  40.328  0.00  0.00            
ATOM    749  C   THR X  47      23.675  50.727  43.797  0.00  0.00            
ATOM    750  O   THR X  47      23.431  49.893  44.664  0.00  0.00            
ATOM    751  N   LYS X  48      23.692  52.049  44.043  0.00  0.00            
ATOM    752  HN  LYS X  48      23.801  52.592  43.214  0.00  0.00            
ATOM    753  CA  LYS X  48      23.130  52.770  45.150  0.00  0.00            
ATOM    754  HA  LYS X  48      23.203  52.100  45.983  0.00  0.00            
ATOM    755  CB  LYS X  48      23.866  54.097  45.414  0.00  0.00            
ATOM    756  HB1 LYS X  48      23.933  54.788  44.554  0.00  0.00            
ATOM    757  HB2 LYS X  48      23.483  54.732  46.251  0.00  0.00            
ATOM    758  CG  LYS X  48      25.360  53.814  45.543  0.00  0.00            
ATOM    759  HG1 LYS X  48      25.449  52.976  46.268  0.00  0.00            
ATOM    760  HG2 LYS X  48      25.790  53.462  44.587  0.00  0.00            
ATOM    761  CD  LYS X  48      26.093  55.092  45.962  0.00  0.00            
ATOM    762  HD1 LYS X  48      25.671  55.911  45.340  0.00  0.00            
ATOM    763  HD2 LYS X  48      25.793  55.312  47.001  0.00  0.00            
ATOM    764  CE  LYS X  48      27.600  55.102  45.709  0.00  0.00            
ATOM    765  HE1 LYS X  48      27.959  56.055  46.171  0.00  0.00            
ATOM    766  HE2 LYS X  48      28.091  54.175  46.079  0.00  0.00            
ATOM    767  NZ  LYS X  48      27.906  55.062  44.255  0.00  0.00            
ATOM    768  HZ1 LYS X  48      28.911  55.183  44.002  0.00  0.00            
ATOM    769  HZ2 LYS X  48      27.585  54.172  43.830  0.00  0.00            
ATOM    770  HZ3 LYS X  48      27.303  55.758  43.778  0.00  0.00            
ATOM    771  C   LYS X  48      21.647  52.938  45.080  0.00  0.00            
ATOM    772  O   LYS X  48      21.119  53.160  43.997  0.00  0.00            
ATOM    773  N   PRO X  49      20.841  52.987  46.098  0.00  0.00            
ATOM    774  CD  PRO X  49      21.265  52.662  47.457  0.00  0.00            
ATOM    775  HD1 PRO X  49      22.198  53.191  47.723  0.00  0.00            
ATOM    776  HD2 PRO X  49      21.425  51.570  47.570  0.00  0.00            
ATOM    777  CA  PRO X  49      19.492  53.458  46.029  0.00  0.00            
ATOM    778  HA  PRO X  49      19.053  52.965  45.161  0.00  0.00            
ATOM    779  CB  PRO X  49      18.908  53.043  47.378  0.00  0.00            
ATOM    780  HB1 PRO X  49      18.095  53.714  47.710  0.00  0.00            
ATOM    781  HB2 PRO X  49      18.738  51.945  47.483  0.00  0.00            
ATOM    782  CG  PRO X  49      20.121  53.244  48.308  0.00  0.00            
ATOM    783  HG1 PRO X  49      20.215  54.331  48.472  0.00  0.00            
ATOM    784  HG2 PRO X  49      20.091  52.951  49.381  0.00  0.00            
ATOM    785  C   PRO X  49      19.429  54.920  45.742  0.00  0.00            
ATOM    786  O   PRO X  49      20.025  55.715  46.462  0.00  0.00            
ATOM    787  N   GLY X  50      18.635  55.323  44.729  0.00  0.00            
ATOM    788  HN  GLY X  50      18.089  54.591  44.327  0.00  0.00            
ATOM    789  CA  GLY X  50      18.510  56.647  44.219  0.00  0.00            
ATOM    790  HA1 GLY X  50      17.455  56.659  43.970  0.00  0.00            
ATOM    791  HA2 GLY X  50      18.898  57.282  44.996  0.00  0.00            
ATOM    792  C   GLY X  50      19.277  56.851  42.961  0.00  0.00            
ATOM    793  O   GLY X  50      19.310  57.909  42.333  0.00  0.00            
ATOM    794  N   SER X  51      19.921  55.792  42.442  0.00  0.00            
ATOM    795  HN  SER X  51      19.924  54.982  43.022  0.00  0.00            
ATOM    796  CA  SER X  51      20.622  55.805  41.195  0.00  0.00            
ATOM    797  HA  SER X  51      20.173  56.530  40.530  0.00  0.00            
ATOM    798  CB  SER X  51      22.087  56.119  41.551  0.00  0.00            
ATOM    799  HB1 SER X  51      22.115  57.117  42.032  0.00  0.00            
ATOM    800  HB2 SER X  51      22.637  55.395  42.200  0.00  0.00            
ATOM    801  OG  SER X  51      22.874  56.239  40.380  0.00  0.00            
ATOM    802  HG1 SER X  51      22.662  57.139  40.119  0.00  0.00            
ATOM    803  C   SER X  51      20.616  54.518  40.456  0.00  0.00            
ATOM    804  O   SER X  51      20.722  53.473  41.096  0.00  0.00            
ATOM    805  N   ASP X  52      20.600  54.459  39.106  0.00  0.00            
ATOM    806  HN  ASP X  52      20.754  55.320  38.626  0.00  0.00            
ATOM    807  CA  ASP X  52      20.624  53.242  38.352  0.00  0.00            
ATOM    808  HA  ASP X  52      20.310  52.339  38.850  0.00  0.00            
ATOM    809  CB  ASP X  52      19.783  53.312  37.061  0.00  0.00            
ATOM    810  HB1 ASP X  52      20.035  54.285  36.576  0.00  0.00            
ATOM    811  HB2 ASP X  52      20.027  52.494  36.364  0.00  0.00            
ATOM    812  CG  ASP X  52      18.300  53.143  37.316  0.00  0.00            
ATOM    813  OD1 ASP X  52      17.792  53.107  38.479  0.00  0.00            
ATOM    814  OD2 ASP X  52      17.555  53.075  36.309  0.00  0.00            
ATOM    815  C   ASP X  52      22.020  53.025  37.902  0.00  0.00            
ATOM    816  O   ASP X  52      22.287  52.055  37.187  0.00  0.00            
ATOM    817  N   ASP X  53      22.975  53.935  38.172  0.00  0.00            
ATOM    818  HN  ASP X  53      22.696  54.740  38.698  0.00  0.00            
ATOM    819  CA  ASP X  53      24.356  53.875  37.821  0.00  0.00            
ATOM    820  HA  ASP X  53      24.272  53.855  36.737  0.00  0.00            
ATOM    821  CB  ASP X  53      25.162  55.148  38.151  0.00  0.00            
ATOM    822  HB1 ASP X  53      24.972  55.333  39.226  0.00  0.00            
ATOM    823  HB2 ASP X  53      26.221  55.027  37.876  0.00  0.00            
ATOM    824  CG  ASP X  53      24.710  56.457  37.523  0.00  0.00            
ATOM    825  OD1 ASP X  53      23.791  56.428  36.669  0.00  0.00            
ATOM    826  OD2 ASP X  53      25.260  57.554  37.839  0.00  0.00            
ATOM    827  C   ASP X  53      25.049  52.661  38.317  0.00  0.00            
ATOM    828  O   ASP X  53      24.761  52.204  39.426  0.00  0.00            
ATOM    829  N   LEU X  54      26.038  52.115  37.590  0.00  0.00            
ATOM    830  HN  LEU X  54      26.380  52.553  36.765  0.00  0.00            
ATOM    831  CA  LEU X  54      26.705  50.899  37.936  0.00  0.00            
ATOM    832  HA  LEU X  54      26.097  50.411  38.687  0.00  0.00            
ATOM    833  CB  LEU X  54      26.884  50.001  36.701  0.00  0.00            
ATOM    834  HB1 LEU X  54      27.359  50.656  35.944  0.00  0.00            
ATOM    835  HB2 LEU X  54      27.558  49.135  36.892  0.00  0.00            
ATOM    836  CG  LEU X  54      25.547  49.597  36.054  0.00  0.00            
ATOM    837  HG  LEU X  54      24.930  50.513  35.982  0.00  0.00            
ATOM    838  CD1 LEU X  54      25.893  48.983  34.693  0.00  0.00            
ATOM    839 HD11 LEU X  54      25.014  48.587  34.158  0.00  0.00            
ATOM    840 HD12 LEU X  54      26.366  49.693  33.982  0.00  0.00            
ATOM    841 HD13 LEU X  54      26.560  48.100  34.784  0.00  0.00            
ATOM    842  CD2 LEU X  54      24.906  48.561  36.995  0.00  0.00            
ATOM    843 HD21 LEU X  54      24.593  48.948  37.992  0.00  0.00            
ATOM    844 HD22 LEU X  54      24.026  48.260  36.392  0.00  0.00            
ATOM    845 HD23 LEU X  54      25.637  47.759  37.222  0.00  0.00            
ATOM    846  C   LEU X  54      28.046  51.216  38.499  0.00  0.00            
ATOM    847  O   LEU X  54      28.908  51.850  37.894  0.00  0.00            
ATOM    848  N   ASN X  55      28.396  50.750  39.715  0.00  0.00            
ATOM    849  HN  ASN X  55      27.717  50.168  40.161  0.00  0.00            
ATOM    850  CA  ASN X  55      29.710  50.952  40.226  0.00  0.00            
ATOM    851  HA  ASN X  55      30.331  51.623  39.642  0.00  0.00            
ATOM    852  CB  ASN X  55      29.454  51.530  41.622  0.00  0.00            
ATOM    853  HB1 ASN X  55      28.904  50.783  42.243  0.00  0.00            
ATOM    854  HB2 ASN X  55      30.387  51.730  42.193  0.00  0.00            
ATOM    855  CG  ASN X  55      28.645  52.815  41.709  0.00  0.00            
ATOM    856  OD1 ASN X  55      27.626  52.895  42.389  0.00  0.00            
ATOM    857  ND2 ASN X  55      28.982  53.878  40.929  0.00  0.00            
ATOM    858 HD21 ASN X  55      29.769  53.817  40.311  0.00  0.00            
ATOM    859 HD22 ASN X  55      28.550  54.772  41.063  0.00  0.00            
ATOM    860  C   ASN X  55      30.474  49.681  40.338  0.00  0.00            
ATOM    861  O   ASN X  55      30.031  48.669  40.881  0.00  0.00            
ATOM    862  N   TYR X  56      31.717  49.697  39.827  0.00  0.00            
ATOM    863  HN  TYR X  56      32.032  50.511  39.345  0.00  0.00            
ATOM    864  CA  TYR X  56      32.573  48.555  39.751  0.00  0.00            
ATOM    865  HA  TYR X  56      31.965  47.687  39.557  0.00  0.00            
ATOM    866  CB  TYR X  56      33.380  48.787  38.461  0.00  0.00            
ATOM    867  HB1 TYR X  56      32.749  48.890  37.555  0.00  0.00            
ATOM    868  HB2 TYR X  56      34.078  49.635  38.629  0.00  0.00            
ATOM    869  CG  TYR X  56      34.243  47.633  38.085  0.00  0.00            
ATOM    870  CD1 TYR X  56      33.686  46.433  37.726  0.00  0.00            
ATOM    871  HD1 TYR X  56      32.605  46.397  37.791  0.00  0.00            
ATOM    872  CE1 TYR X  56      34.440  45.416  37.198  0.00  0.00            
ATOM    873  HE1 TYR X  56      33.946  44.495  36.930  0.00  0.00            
ATOM    874  CZ  TYR X  56      35.801  45.600  37.039  0.00  0.00            
ATOM    875  OH  TYR X  56      36.634  44.578  36.553  0.00  0.00            
ATOM    876  HH  TYR X  56      37.503  44.930  36.750  0.00  0.00            
ATOM    877  CD2 TYR X  56      35.611  47.778  38.070  0.00  0.00            
ATOM    878  HD2 TYR X  56      36.036  48.736  38.313  0.00  0.00            
ATOM    879  CE2 TYR X  56      36.337  46.802  37.427  0.00  0.00            
ATOM    880  HE2 TYR X  56      37.387  47.011  37.269  0.00  0.00            
ATOM    881  C   TYR X  56      33.341  48.187  40.981  0.00  0.00            
ATOM    882  O   TYR X  56      33.855  49.014  41.737  0.00  0.00            
ATOM    883  N   TYR X  57      33.511  46.886  41.250  0.00  0.00            
ATOM    884  HN  TYR X  57      33.049  46.214  40.674  0.00  0.00            
ATOM    885  CA  TYR X  57      34.041  46.405  42.492  0.00  0.00            
ATOM    886  HA  TYR X  57      33.403  46.878  43.233  0.00  0.00            
ATOM    887  CB  TYR X  57      33.908  44.882  42.678  0.00  0.00            
ATOM    888  HB1 TYR X  57      33.984  44.752  43.773  0.00  0.00            
ATOM    889  HB2 TYR X  57      32.945  44.456  42.313  0.00  0.00            
ATOM    890  CG  TYR X  57      35.000  44.122  42.009  0.00  0.00            
ATOM    891  CD1 TYR X  57      35.103  44.165  40.645  0.00  0.00            
ATOM    892  HD1 TYR X  57      34.446  44.738  40.005  0.00  0.00            
ATOM    893  CE1 TYR X  57      36.074  43.396  40.023  0.00  0.00            
ATOM    894  HE1 TYR X  57      36.250  43.412  38.964  0.00  0.00            
ATOM    895  CZ  TYR X  57      36.943  42.612  40.744  0.00  0.00            
ATOM    896  OH  TYR X  57      38.042  42.004  40.095  0.00  0.00            
ATOM    897  HH  TYR X  57      38.669  41.827  40.806  0.00  0.00            
ATOM    898  CD2 TYR X  57      35.829  43.309  42.751  0.00  0.00            
ATOM    899  HD2 TYR X  57      35.697  43.153  43.812  0.00  0.00            
ATOM    900  CE2 TYR X  57      36.810  42.599  42.116  0.00  0.00            
ATOM    901  HE2 TYR X  57      37.549  42.031  42.667  0.00  0.00            
ATOM    902  C   TYR X  57      35.404  46.905  42.802  0.00  0.00            
ATOM    903  O   TYR X  57      35.780  47.185  43.944  0.00  0.00            
ATOM    904  N   THR X  58      36.326  46.981  41.827  0.00  0.00            
ATOM    905  HN  THR X  58      36.186  46.621  40.907  0.00  0.00            
ATOM    906  CA  THR X  58      37.672  47.417  42.091  0.00  0.00            
ATOM    907  HA  THR X  58      37.938  46.979  43.032  0.00  0.00            
ATOM    908  CB  THR X  58      38.745  46.948  41.150  0.00  0.00            
ATOM    909  HB  THR X  58      39.702  47.513  41.224  0.00  0.00            
ATOM    910  OG1 THR X  58      38.217  46.932  39.833  0.00  0.00            
ATOM    911  HG1 THR X  58      38.426  47.818  39.544  0.00  0.00            
ATOM    912  CG2 THR X  58      38.977  45.463  41.494  0.00  0.00            
ATOM    913 HG21 THR X  58      39.811  45.015  40.906  0.00  0.00            
ATOM    914 HG22 THR X  58      39.265  45.284  42.547  0.00  0.00            
ATOM    915 HG23 THR X  58      38.034  44.916  41.258  0.00  0.00            
ATOM    916  C   THR X  58      37.807  48.888  42.289  0.00  0.00            
ATOM    917  O   THR X  58      38.879  49.401  42.581  0.00  0.00            
ATOM    918  N   ASN X  59      36.665  49.599  42.158  0.00  0.00            
ATOM    919  HN  ASN X  59      35.778  49.261  41.879  0.00  0.00            
ATOM    920  CA  ASN X  59      36.559  51.009  42.405  0.00  0.00            
ATOM    921  HA  ASN X  59      37.456  51.536  42.109  0.00  0.00            
ATOM    922  CB  ASN X  59      35.505  51.729  41.553  0.00  0.00            
ATOM    923  HB1 ASN X  59      34.606  51.086  41.626  0.00  0.00            
ATOM    924  HB2 ASN X  59      35.356  52.799  41.823  0.00  0.00            
ATOM    925  CG  ASN X  59      35.800  51.776  40.053  0.00  0.00            
ATOM    926  OD1 ASN X  59      36.908  51.400  39.687  0.00  0.00            
ATOM    927  ND2 ASN X  59      34.852  52.206  39.175  0.00  0.00            
ATOM    928 HD21 ASN X  59      34.005  52.540  39.580  0.00  0.00            
ATOM    929 HD22 ASN X  59      35.248  52.501  38.301  0.00  0.00            
ATOM    930  C   ASN X  59      36.379  51.252  43.857  0.00  0.00            
ATOM    931  O   ASN X  59      36.474  52.363  44.361  0.00  0.00            
ATOM    932  N   ILE X  60      35.933  50.213  44.582  0.00  0.00            
ATOM    933  HN  ILE X  60      35.660  49.345  44.166  0.00  0.00            
ATOM    934  CA  ILE X  60      35.586  50.357  45.967  0.00  0.00            
ATOM    935  HA  ILE X  60      34.869  51.173  45.930  0.00  0.00            
ATOM    936  CB  ILE X  60      34.848  49.156  46.466  0.00  0.00            
ATOM    937  HB  ILE X  60      35.415  48.260  46.134  0.00  0.00            
ATOM    938  CG2 ILE X  60      34.760  49.176  47.997  0.00  0.00            
ATOM    939 HG21 ILE X  60      33.935  48.524  48.353  0.00  0.00            
ATOM    940 HG22 ILE X  60      35.787  48.941  48.371  0.00  0.00            
ATOM    941 HG23 ILE X  60      34.453  50.211  48.255  0.00  0.00            
ATOM    942  CG1 ILE X  60      33.519  49.015  45.700  0.00  0.00            
ATOM    943 HG11 ILE X  60      32.906  49.919  45.879  0.00  0.00            
ATOM    944 HG12 ILE X  60      33.614  49.118  44.601  0.00  0.00            
ATOM    945  CD  ILE X  60      32.768  47.720  46.014  0.00  0.00            
ATOM    946  HD1 ILE X  60      32.542  47.694  47.094  0.00  0.00            
ATOM    947  HD2 ILE X  60      31.873  47.715  45.350  0.00  0.00            
ATOM    948  HD3 ILE X  60      33.314  46.788  45.745  0.00  0.00            
ATOM    949  C   ILE X  60      36.706  50.803  46.846  0.00  0.00            
ATOM    950  O   ILE X  60      36.438  51.754  47.573  0.00  0.00            
ATOM    951  N   PRO X  61      37.945  50.405  46.837  0.00  0.00            
ATOM    952  CD  PRO X  61      38.242  49.032  46.492  0.00  0.00            
ATOM    953  HD1 PRO X  61      38.548  49.040  45.426  0.00  0.00            
ATOM    954  HD2 PRO X  61      37.382  48.333  46.631  0.00  0.00            
ATOM    955  CA  PRO X  61      39.025  51.019  47.552  0.00  0.00            
ATOM    956  HA  PRO X  61      38.687  51.196  48.564  0.00  0.00            
ATOM    957  CB  PRO X  61      40.099  49.925  47.539  0.00  0.00            
ATOM    958  HB1 PRO X  61      40.717  50.102  46.639  0.00  0.00            
ATOM    959  HB2 PRO X  61      40.879  49.957  48.329  0.00  0.00            
ATOM    960  CG  PRO X  61      39.379  48.569  47.428  0.00  0.00            
ATOM    961  HG1 PRO X  61      39.997  47.775  46.959  0.00  0.00            
ATOM    962  HG2 PRO X  61      39.048  48.358  48.467  0.00  0.00            
ATOM    963  C   PRO X  61      39.424  52.315  46.937  0.00  0.00            
ATOM    964  O   PRO X  61      40.020  53.148  47.615  0.00  0.00            
ATOM    965  N   LYS X  62      39.128  52.618  45.664  0.00  0.00            
ATOM    966  HN  LYS X  62      38.645  51.892  45.183  0.00  0.00            
ATOM    967  CA  LYS X  62      39.499  53.852  45.023  0.00  0.00            
ATOM    968  HA  LYS X  62      40.495  54.145  45.349  0.00  0.00            
ATOM    969  CB  LYS X  62      39.480  53.621  43.505  0.00  0.00            
ATOM    970  HB1 LYS X  62      38.475  53.306  43.161  0.00  0.00            
ATOM    971  HB2 LYS X  62      39.874  54.535  43.008  0.00  0.00            
ATOM    972  CG  LYS X  62      40.483  52.538  43.107  0.00  0.00            
ATOM    973  HG1 LYS X  62      41.532  52.720  43.402  0.00  0.00            
ATOM    974  HG2 LYS X  62      40.157  51.652  43.695  0.00  0.00            
ATOM    975  CD  LYS X  62      40.654  52.312  41.604  0.00  0.00            
ATOM    976  HD1 LYS X  62      39.625  52.261  41.180  0.00  0.00            
ATOM    977  HD2 LYS X  62      41.248  53.144  41.178  0.00  0.00            
ATOM    978  CE  LYS X  62      41.337  50.956  41.398  0.00  0.00            
ATOM    979  HE1 LYS X  62      42.388  51.059  41.719  0.00  0.00            
ATOM    980  HE2 LYS X  62      40.900  50.128  41.989  0.00  0.00            
ATOM    981  NZ  LYS X  62      41.282  50.423  40.011  0.00  0.00            
ATOM    982  HZ1 LYS X  62      41.795  51.068  39.376  0.00  0.00            
ATOM    983  HZ2 LYS X  62      41.682  49.467  40.000  0.00  0.00            
ATOM    984  HZ3 LYS X  62      40.291  50.350  39.690  0.00  0.00            
ATOM    985  C   LYS X  62      38.635  54.989  45.430  0.00  0.00            
ATOM    986  O   LYS X  62      39.116  56.090  45.694  0.00  0.00            
ATOM    987  N   GLU X  63      37.333  54.772  45.683  0.00  0.00            
ATOM    988  HN  GLU X  63      36.946  53.878  45.487  0.00  0.00            
ATOM    989  CA  GLU X  63      36.373  55.763  46.048  0.00  0.00            
ATOM    990  HA  GLU X  63      36.769  56.735  45.797  0.00  0.00            
ATOM    991  CB  GLU X  63      35.129  55.477  45.194  0.00  0.00            
ATOM    992  HB1 GLU X  63      34.763  54.456  45.449  0.00  0.00            
ATOM    993  HB2 GLU X  63      34.277  56.098  45.538  0.00  0.00            
ATOM    994  CG  GLU X  63      35.332  55.652  43.682  0.00  0.00            
ATOM    995  HG1 GLU X  63      35.557  56.710  43.421  0.00  0.00            
ATOM    996  HG2 GLU X  63      36.261  55.144  43.352  0.00  0.00            
ATOM    997  CD  GLU X  63      34.131  55.121  42.907  0.00  0.00            
ATOM    998  OE1 GLU X  63      33.130  54.812  43.596  0.00  0.00            
ATOM    999  OE2 GLU X  63      34.214  54.992  41.655  0.00  0.00            
ATOM   1000  C   GLU X  63      36.076  55.814  47.511  0.00  0.00            
ATOM   1001  O   GLU X  63      35.831  56.918  48.007  0.00  0.00            
ATOM   1002  N   TYR X  64      36.189  54.730  48.294  0.00  0.00            
ATOM   1003  HN  TYR X  64      36.437  53.853  47.903  0.00  0.00            
ATOM   1004  CA  TYR X  64      35.888  54.584  49.681  0.00  0.00            
ATOM   1005  HA  TYR X  64      35.689  55.590  50.045  0.00  0.00            
ATOM   1006  CB  TYR X  64      34.703  53.634  49.880  0.00  0.00            
ATOM   1007  HB1 TYR X  64      35.060  52.609  49.622  0.00  0.00            
ATOM   1008  HB2 TYR X  64      34.558  53.540  50.976  0.00  0.00            
ATOM   1009  CG  TYR X  64      33.425  54.160  49.317  0.00  0.00            
ATOM   1010  CD1 TYR X  64      32.970  55.411  49.676  0.00  0.00            
ATOM   1011  HD1 TYR X  64      33.450  55.969  50.461  0.00  0.00            
ATOM   1012  CE1 TYR X  64      32.028  55.964  48.840  0.00  0.00            
ATOM   1013  HE1 TYR X  64      31.732  56.979  49.080  0.00  0.00            
ATOM   1014  CZ  TYR X  64      31.448  55.238  47.824  0.00  0.00            
ATOM   1015  OH  TYR X  64      30.354  55.757  47.107  0.00  0.00            
ATOM   1016  HH  TYR X  64      29.999  56.577  47.449  0.00  0.00            
ATOM   1017  CD2 TYR X  64      32.956  53.413  48.266  0.00  0.00            
ATOM   1018  HD2 TYR X  64      33.344  52.481  47.892  0.00  0.00            
ATOM   1019  CE2 TYR X  64      31.951  54.002  47.525  0.00  0.00            
ATOM   1020  HE2 TYR X  64      31.492  53.444  46.721  0.00  0.00            
ATOM   1021  C   TYR X  64      37.019  54.095  50.518  0.00  0.00            
ATOM   1022  O   TYR X  64      37.954  53.466  50.036  0.00  0.00            
ATOM   1023  N   ASN X  65      36.932  54.349  51.831  0.00  0.00            
ATOM   1024  HN  ASN X  65      36.143  54.905  52.102  0.00  0.00            
ATOM   1025  CA  ASN X  65      37.947  53.995  52.766  0.00  0.00            
ATOM   1026  HA  ASN X  65      38.926  54.071  52.324  0.00  0.00            
ATOM   1027  CB  ASN X  65      37.958  54.927  53.992  0.00  0.00            
ATOM   1028  HB1 ASN X  65      37.041  54.976  54.627  0.00  0.00            
ATOM   1029  HB2 ASN X  65      38.731  54.488  54.656  0.00  0.00            
ATOM   1030  CG  ASN X  65      38.325  56.377  53.706  0.00  0.00            
ATOM   1031  OD1 ASN X  65      38.463  56.819  52.575  0.00  0.00            
ATOM   1032  ND2 ASN X  65      38.482  57.181  54.796  0.00  0.00            
ATOM   1033 HD21 ASN X  65      38.329  56.742  55.686  0.00  0.00            
ATOM   1034 HD22 ASN X  65      38.588  58.139  54.569  0.00  0.00            
ATOM   1035  C   ASN X  65      37.855  52.571  53.207  0.00  0.00            
ATOM   1036  O   ASN X  65      37.494  52.265  54.333  0.00  0.00            
ATOM   1037  N   ILE X  66      38.276  51.643  52.332  0.00  0.00            
ATOM   1038  HN  ILE X  66      38.616  51.782  51.398  0.00  0.00            
ATOM   1039  CA  ILE X  66      38.507  50.266  52.648  0.00  0.00            
ATOM   1040  HA  ILE X  66      38.793  50.177  53.685  0.00  0.00            
ATOM   1041  CB  ILE X  66      37.331  49.372  52.382  0.00  0.00            
ATOM   1042  HB  ILE X  66      36.618  49.500  53.216  0.00  0.00            
ATOM   1043  CG2 ILE X  66      36.718  49.692  50.999  0.00  0.00            
ATOM   1044 HG21 ILE X  66      36.335  50.722  51.065  0.00  0.00            
ATOM   1045 HG22 ILE X  66      37.606  49.610  50.335  0.00  0.00            
ATOM   1046 HG23 ILE X  66      35.888  49.004  50.716  0.00  0.00            
ATOM   1047  CG1 ILE X  66      37.758  47.908  52.538  0.00  0.00            
ATOM   1048 HG11 ILE X  66      38.443  47.698  51.689  0.00  0.00            
ATOM   1049 HG12 ILE X  66      38.247  47.748  53.525  0.00  0.00            
ATOM   1050  CD  ILE X  66      36.599  46.910  52.490  0.00  0.00            
ATOM   1051  HD1 ILE X  66      35.893  47.147  53.318  0.00  0.00            
ATOM   1052  HD2 ILE X  66      35.996  47.113  51.578  0.00  0.00            
ATOM   1053  HD3 ILE X  66      36.989  45.879  52.555  0.00  0.00            
ATOM   1054  C   ILE X  66      39.742  49.982  51.858  0.00  0.00            
ATOM   1055  O   ILE X  66      39.901  50.414  50.728  0.00  0.00            
ATOM   1056  N   SER X  67      40.741  49.333  52.472  0.00  0.00            
ATOM   1057  HN  SER X  67      40.567  48.944  53.379  0.00  0.00            
ATOM   1058  CA  SER X  67      42.029  49.213  51.862  0.00  0.00            
ATOM   1059  HA  SER X  67      42.263  50.131  51.331  0.00  0.00            
ATOM   1060  CB  SER X  67      43.198  49.107  52.863  0.00  0.00            
ATOM   1061  HB1 SER X  67      44.116  48.931  52.268  0.00  0.00            
ATOM   1062  HB2 SER X  67      43.395  50.035  53.443  0.00  0.00            
ATOM   1063  OG  SER X  67      42.968  48.035  53.767  0.00  0.00            
ATOM   1064  HG1 SER X  67      42.571  48.406  54.562  0.00  0.00            
ATOM   1065  C   SER X  67      42.096  48.109  50.871  0.00  0.00            
ATOM   1066  O   SER X  67      41.456  47.068  50.919  0.00  0.00            
ATOM   1067  N   VAL X  68      42.987  48.304  49.877  0.00  0.00            
ATOM   1068  HN  VAL X  68      43.510  49.156  49.869  0.00  0.00            
ATOM   1069  CA  VAL X  68      43.232  47.436  48.772  0.00  0.00            
ATOM   1070  HA  VAL X  68      42.287  47.224  48.312  0.00  0.00            
ATOM   1071  CB  VAL X  68      44.361  47.999  47.948  0.00  0.00            
ATOM   1072  HB  VAL X  68      45.095  48.550  48.569  0.00  0.00            
ATOM   1073  CG1 VAL X  68      45.055  47.039  46.973  0.00  0.00            
ATOM   1074 HG11 VAL X  68      45.644  46.333  47.590  0.00  0.00            
ATOM   1075 HG12 VAL X  68      44.443  46.559  46.179  0.00  0.00            
ATOM   1076 HG13 VAL X  68      45.853  47.673  46.516  0.00  0.00            
ATOM   1077  CG2 VAL X  68      43.629  49.056  47.091  0.00  0.00            
ATOM   1078 HG21 VAL X  68      44.314  49.822  46.682  0.00  0.00            
ATOM   1079 HG22 VAL X  68      43.262  48.484  46.210  0.00  0.00            
ATOM   1080 HG23 VAL X  68      42.825  49.535  47.677  0.00  0.00            
ATOM   1081  C   VAL X  68      43.602  46.035  49.134  0.00  0.00            
ATOM   1082  O   VAL X  68      43.025  45.101  48.575  0.00  0.00            
ATOM   1083  N   GLN X  69      44.472  45.854  50.142  0.00  0.00            
ATOM   1084  HN  GLN X  69      44.906  46.662  50.516  0.00  0.00            
ATOM   1085  CA  GLN X  69      44.822  44.613  50.762  0.00  0.00            
ATOM   1086  HA  GLN X  69      45.254  43.984  50.007  0.00  0.00            
ATOM   1087  CB  GLN X  69      45.910  44.969  51.798  0.00  0.00            
ATOM   1088  HB1 GLN X  69      46.656  45.685  51.384  0.00  0.00            
ATOM   1089  HB2 GLN X  69      45.538  45.373  52.762  0.00  0.00            
ATOM   1090  CG  GLN X  69      46.658  43.820  52.482  0.00  0.00            
ATOM   1091  HG1 GLN X  69      47.322  44.124  53.319  0.00  0.00            
ATOM   1092  HG2 GLN X  69      45.880  43.156  52.931  0.00  0.00            
ATOM   1093  CD  GLN X  69      47.508  42.910  51.617  0.00  0.00            
ATOM   1094  OE1 GLN X  69      47.287  41.710  51.437  0.00  0.00            
ATOM   1095  NE2 GLN X  69      48.442  43.588  50.900  0.00  0.00            
ATOM   1096 HE21 GLN X  69      48.480  44.577  50.980  0.00  0.00            
ATOM   1097 HE22 GLN X  69      48.623  43.136  50.024  0.00  0.00            
ATOM   1098  C   GLN X  69      43.721  43.868  51.430  0.00  0.00            
ATOM   1099  O   GLN X  69      43.581  42.665  51.192  0.00  0.00            
ATOM   1100  N   VAL X  70      42.887  44.495  52.266  0.00  0.00            
ATOM   1101  HN  VAL X  70      43.082  45.448  52.493  0.00  0.00            
ATOM   1102  CA  VAL X  70      41.715  43.892  52.830  0.00  0.00            
ATOM   1103  HA  VAL X  70      41.920  43.005  53.401  0.00  0.00            
ATOM   1104  CB  VAL X  70      41.111  44.770  53.885  0.00  0.00            
ATOM   1105  HB  VAL X  70      41.010  45.801  53.477  0.00  0.00            
ATOM   1106  CG1 VAL X  70      39.713  44.227  54.239  0.00  0.00            
ATOM   1107 HG11 VAL X  70      39.182  44.729  55.071  0.00  0.00            
ATOM   1108 HG12 VAL X  70      38.999  44.404  53.405  0.00  0.00            
ATOM   1109 HG13 VAL X  70      39.850  43.142  54.451  0.00  0.00            
ATOM   1110  CG2 VAL X  70      41.939  44.820  55.186  0.00  0.00            
ATOM   1111 HG21 VAL X  70      41.869  43.808  55.639  0.00  0.00            
ATOM   1112 HG22 VAL X  70      43.015  44.852  54.931  0.00  0.00            
ATOM   1113 HG23 VAL X  70      41.526  45.593  55.862  0.00  0.00            
ATOM   1114  C   VAL X  70      40.708  43.487  51.801  0.00  0.00            
ATOM   1115  O   VAL X  70      40.178  42.381  51.897  0.00  0.00            
ATOM   1116  N   PHE X  71      40.457  44.290  50.763  0.00  0.00            
ATOM   1117  HN  PHE X  71      40.909  45.180  50.761  0.00  0.00            
ATOM   1118  CA  PHE X  71      39.486  44.066  49.731  0.00  0.00            
ATOM   1119  HA  PHE X  71      38.540  43.809  50.167  0.00  0.00            
ATOM   1120  CB  PHE X  71      39.290  45.335  48.893  0.00  0.00            
ATOM   1121  HB1 PHE X  71      39.086  46.229  49.525  0.00  0.00            
ATOM   1122  HB2 PHE X  71      40.227  45.626  48.374  0.00  0.00            
ATOM   1123  CG  PHE X  71      38.123  45.266  47.975  0.00  0.00            
ATOM   1124  CD1 PHE X  71      36.893  45.772  48.358  0.00  0.00            
ATOM   1125  HD1 PHE X  71      36.711  46.123  49.361  0.00  0.00            
ATOM   1126  CE1 PHE X  71      35.855  45.737  47.451  0.00  0.00            
ATOM   1127  HE1 PHE X  71      34.891  46.146  47.677  0.00  0.00            
ATOM   1128  CZ  PHE X  71      36.057  45.159  46.214  0.00  0.00            
ATOM   1129  HZ  PHE X  71      35.286  45.120  45.465  0.00  0.00            
ATOM   1130  CD2 PHE X  71      38.345  44.728  46.726  0.00  0.00            
ATOM   1131  HD2 PHE X  71      39.319  44.385  46.435  0.00  0.00            
ATOM   1132  CE2 PHE X  71      37.297  44.684  45.839  0.00  0.00            
ATOM   1133  HE2 PHE X  71      37.460  44.226  44.874  0.00  0.00            
ATOM   1134  C   PHE X  71      39.861  42.907  48.872  0.00  0.00            
ATOM   1135  O   PHE X  71      39.035  42.021  48.624  0.00  0.00            
ATOM   1136  N   ASP X  72      41.145  42.676  48.531  0.00  0.00            
ATOM   1137  HN  ASP X  72      41.827  43.382  48.688  0.00  0.00            
ATOM   1138  CA  ASP X  72      41.635  41.505  47.876  0.00  0.00            
ATOM   1139  HA  ASP X  72      41.102  41.258  46.967  0.00  0.00            
ATOM   1140  CB  ASP X  72      43.075  41.685  47.358  0.00  0.00            
ATOM   1141  HB1 ASP X  72      43.655  42.195  48.159  0.00  0.00            
ATOM   1142  HB2 ASP X  72      43.440  40.646  47.182  0.00  0.00            
ATOM   1143  CG  ASP X  72      43.179  42.506  46.078  0.00  0.00            
ATOM   1144  OD1 ASP X  72      42.260  43.138  45.487  0.00  0.00            
ATOM   1145  OD2 ASP X  72      44.322  42.530  45.554  0.00  0.00            
ATOM   1146  C   ASP X  72      41.489  40.290  48.722  0.00  0.00            
ATOM   1147  O   ASP X  72      41.133  39.215  48.239  0.00  0.00            
ATOM   1148  N   ASP X  73      41.737  40.320  50.040  0.00  0.00            
ATOM   1149  HN  ASP X  73      42.009  41.196  50.435  0.00  0.00            
ATOM   1150  CA  ASP X  73      41.539  39.196  50.908  0.00  0.00            
ATOM   1151  HA  ASP X  73      42.038  38.359  50.440  0.00  0.00            
ATOM   1152  CB  ASP X  73      42.102  39.321  52.338  0.00  0.00            
ATOM   1153  HB1 ASP X  73      41.731  40.251  52.813  0.00  0.00            
ATOM   1154  HB2 ASP X  73      41.794  38.469  52.973  0.00  0.00            
ATOM   1155  CG  ASP X  73      43.625  39.179  52.338  0.00  0.00            
ATOM   1156  OD1 ASP X  73      44.259  38.690  51.376  0.00  0.00            
ATOM   1157  OD2 ASP X  73      44.205  39.371  53.442  0.00  0.00            
ATOM   1158  C   ASP X  73      40.132  38.743  51.115  0.00  0.00            
ATOM   1159  O   ASP X  73      39.798  37.560  51.062  0.00  0.00            
ATOM   1160  N   LEU X  74      39.171  39.672  51.174  0.00  0.00            
ATOM   1161  HN  LEU X  74      39.365  40.609  51.452  0.00  0.00            
ATOM   1162  CA  LEU X  74      37.770  39.450  50.963  0.00  0.00            
ATOM   1163  HA  LEU X  74      37.506  38.729  51.731  0.00  0.00            
ATOM   1164  CB  LEU X  74      36.958  40.726  51.201  0.00  0.00            
ATOM   1165  HB1 LEU X  74      37.276  41.340  50.333  0.00  0.00            
ATOM   1166  HB2 LEU X  74      35.905  40.372  51.170  0.00  0.00            
ATOM   1167  CG  LEU X  74      37.080  41.477  52.534  0.00  0.00            
ATOM   1168  HG  LEU X  74      38.164  41.609  52.693  0.00  0.00            
ATOM   1169  CD1 LEU X  74      36.463  42.883  52.457  0.00  0.00            
ATOM   1170 HD11 LEU X  74      36.388  43.481  53.385  0.00  0.00            
ATOM   1171 HD12 LEU X  74      36.911  43.473  51.623  0.00  0.00            
ATOM   1172 HD13 LEU X  74      35.401  42.810  52.134  0.00  0.00            
ATOM   1173  CD2 LEU X  74      36.400  40.652  53.639  0.00  0.00            
ATOM   1174 HD21 LEU X  74      36.265  41.333  54.499  0.00  0.00            
ATOM   1175 HD22 LEU X  74      35.384  40.338  53.315  0.00  0.00            
ATOM   1176 HD23 LEU X  74      37.023  39.756  53.851  0.00  0.00            
ATOM   1177  C   LEU X  74      37.415  38.779  49.689  0.00  0.00            
ATOM   1178  O   LEU X  74      36.573  37.880  49.682  0.00  0.00            
ATOM   1179  N   TRP X  75      37.994  39.198  48.550  0.00  0.00            
ATOM   1180  HN  TRP X  75      38.639  39.954  48.562  0.00  0.00            
ATOM   1181  CA  TRP X  75      37.828  38.639  47.242  0.00  0.00            
ATOM   1182  HA  TRP X  75      36.762  38.598  47.087  0.00  0.00            
ATOM   1183  CB  TRP X  75      38.455  39.557  46.189  0.00  0.00            
ATOM   1184  HB1 TRP X  75      37.961  40.548  46.295  0.00  0.00            
ATOM   1185  HB2 TRP X  75      39.549  39.573  46.407  0.00  0.00            
ATOM   1186  CG  TRP X  75      38.278  39.110  44.773  0.00  0.00            
ATOM   1187  CD1 TRP X  75      37.391  39.556  43.835  0.00  0.00            
ATOM   1188  HD1 TRP X  75      36.533  40.187  44.038  0.00  0.00            
ATOM   1189  NE1 TRP X  75      37.633  38.952  42.631  0.00  0.00            
ATOM   1190  HE1 TRP X  75      37.208  39.193  41.790  0.00  0.00            
ATOM   1191  CE2 TRP X  75      38.698  38.099  42.770  0.00  0.00            
ATOM   1192  CD2 TRP X  75      39.134  38.203  44.078  0.00  0.00            
ATOM   1193  CE3 TRP X  75      40.190  37.461  44.500  0.00  0.00            
ATOM   1194  HE3 TRP X  75      40.521  37.681  45.506  0.00  0.00            
ATOM   1195  CZ3 TRP X  75      40.750  36.584  43.595  0.00  0.00            
ATOM   1196  HZ3 TRP X  75      41.587  35.967  43.862  0.00  0.00            
ATOM   1197  CZ2 TRP X  75      39.248  37.270  41.842  0.00  0.00            
ATOM   1198  HZ2 TRP X  75      39.034  37.239  40.785  0.00  0.00            
ATOM   1199  CH2 TRP X  75      40.244  36.451  42.318  0.00  0.00            
ATOM   1200  HH2 TRP X  75      40.576  35.658  41.661  0.00  0.00            
ATOM   1201  C   TRP X  75      38.240  37.206  47.146  0.00  0.00            
ATOM   1202  O   TRP X  75      37.601  36.310  46.582  0.00  0.00            
ATOM   1203  N   MET X  76      39.358  36.977  47.843  0.00  0.00            
ATOM   1204  HN  MET X  76      39.862  37.720  48.284  0.00  0.00            
ATOM   1205  CA  MET X  76      39.884  35.648  47.913  0.00  0.00            
ATOM   1206  HA  MET X  76      40.105  35.337  46.898  0.00  0.00            
ATOM   1207  CB  MET X  76      41.226  35.629  48.681  0.00  0.00            
ATOM   1208  HB1 MET X  76      41.551  36.680  48.854  0.00  0.00            
ATOM   1209  HB2 MET X  76      41.143  35.107  49.659  0.00  0.00            
ATOM   1210  CG  MET X  76      42.301  35.041  47.768  0.00  0.00            
ATOM   1211  HG1 MET X  76      43.248  35.020  48.336  0.00  0.00            
ATOM   1212  HG2 MET X  76      41.978  33.997  47.564  0.00  0.00            
ATOM   1213  SD  MET X  76      42.619  35.989  46.244  0.00  0.00            
ATOM   1214  CE  MET X  76      43.451  37.414  47.005  0.00  0.00            
ATOM   1215  HE1 MET X  76      43.577  38.127  46.164  0.00  0.00            
ATOM   1216  HE2 MET X  76      42.989  37.949  47.857  0.00  0.00            
ATOM   1217  HE3 MET X  76      44.454  37.019  47.240  0.00  0.00            
ATOM   1218  C   MET X  76      39.027  34.660  48.614  0.00  0.00            
ATOM   1219  O   MET X  76      38.741  33.548  48.155  0.00  0.00            
ATOM   1220  N   ASP X  77      38.420  35.091  49.740  0.00  0.00            
ATOM   1221  HN  ASP X  77      38.683  35.984  50.094  0.00  0.00            
ATOM   1222  CA  ASP X  77      37.416  34.404  50.476  0.00  0.00            
ATOM   1223  HA  ASP X  77      37.714  33.375  50.598  0.00  0.00            
ATOM   1224  CB  ASP X  77      37.169  35.099  51.824  0.00  0.00            
ATOM   1225  HB1 ASP X  77      37.291  36.189  51.618  0.00  0.00            
ATOM   1226  HB2 ASP X  77      36.183  34.861  52.257  0.00  0.00            
ATOM   1227  CG  ASP X  77      38.300  34.872  52.822  0.00  0.00            
ATOM   1228  OD1 ASP X  77      39.332  34.270  52.421  0.00  0.00            
ATOM   1229  OD2 ASP X  77      38.141  35.451  53.930  0.00  0.00            
ATOM   1230  C   ASP X  77      36.126  34.266  49.741  0.00  0.00            
ATOM   1231  O   ASP X  77      35.504  33.220  49.861  0.00  0.00            
ATOM   1232  N   LEU X  78      35.645  35.252  48.945  0.00  0.00            
ATOM   1233  HN  LEU X  78      36.077  36.150  48.911  0.00  0.00            
ATOM   1234  CA  LEU X  78      34.539  35.116  48.054  0.00  0.00            
ATOM   1235  HA  LEU X  78      33.691  34.781  48.628  0.00  0.00            
ATOM   1236  CB  LEU X  78      34.250  36.561  47.591  0.00  0.00            
ATOM   1237  HB1 LEU X  78      33.937  37.065  48.529  0.00  0.00            
ATOM   1238  HB2 LEU X  78      35.212  36.942  47.197  0.00  0.00            
ATOM   1239  CG  LEU X  78      33.173  36.683  46.511  0.00  0.00            
ATOM   1240  HG  LEU X  78      33.418  36.042  45.631  0.00  0.00            
ATOM   1241  CD1 LEU X  78      31.720  36.372  46.887  0.00  0.00            
ATOM   1242 HD11 LEU X  78      31.011  36.743  46.110  0.00  0.00            
ATOM   1243 HD12 LEU X  78      31.621  35.262  46.955  0.00  0.00            
ATOM   1244 HD13 LEU X  78      31.357  36.854  47.816  0.00  0.00            
ATOM   1245  CD2 LEU X  78      33.287  38.119  45.959  0.00  0.00            
ATOM   1246 HD21 LEU X  78      32.555  38.235  45.129  0.00  0.00            
ATOM   1247 HD22 LEU X  78      33.132  38.820  46.807  0.00  0.00            
ATOM   1248 HD23 LEU X  78      34.293  38.339  45.558  0.00  0.00            
ATOM   1249  C   LEU X  78      34.796  34.120  46.979  0.00  0.00            
ATOM   1250  O   LEU X  78      33.921  33.388  46.518  0.00  0.00            
ATOM   1251  N   TYR X  79      36.050  34.038  46.496  0.00  0.00            
ATOM   1252  HN  TYR X  79      36.779  34.601  46.865  0.00  0.00            
ATOM   1253  CA  TYR X  79      36.305  33.255  45.315  0.00  0.00            
ATOM   1254  HA  TYR X  79      35.578  33.487  44.548  0.00  0.00            
ATOM   1255  CB  TYR X  79      37.702  33.582  44.756  0.00  0.00            
ATOM   1256  HB1 TYR X  79      37.677  34.654  44.467  0.00  0.00            
ATOM   1257  HB2 TYR X  79      38.463  33.575  45.559  0.00  0.00            
ATOM   1258  CG  TYR X  79      38.128  32.706  43.627  0.00  0.00            
ATOM   1259  CD1 TYR X  79      38.918  31.588  43.778  0.00  0.00            
ATOM   1260  HD1 TYR X  79      39.190  31.275  44.781  0.00  0.00            
ATOM   1261  CE1 TYR X  79      39.300  30.835  42.699  0.00  0.00            
ATOM   1262  HE1 TYR X  79      39.954  29.984  42.827  0.00  0.00            
ATOM   1263  CZ  TYR X  79      38.951  31.258  41.436  0.00  0.00            
ATOM   1264  OH  TYR X  79      39.236  30.478  40.286  0.00  0.00            
ATOM   1265  HH  TYR X  79      39.626  29.643  40.557  0.00  0.00            
ATOM   1266  CD2 TYR X  79      37.888  33.192  42.372  0.00  0.00            
ATOM   1267  HD2 TYR X  79      37.383  34.133  42.211  0.00  0.00            
ATOM   1268  CE2 TYR X  79      38.290  32.448  41.283  0.00  0.00            
ATOM   1269  HE2 TYR X  79      37.986  32.834  40.324  0.00  0.00            
ATOM   1270  C   TYR X  79      36.255  31.818  45.689  0.00  0.00            
ATOM   1271  O   TYR X  79      35.669  30.966  45.023  0.00  0.00            
ATOM   1272  N   ASP X  80      36.623  31.443  46.929  0.00  0.00            
ATOM   1273  HN  ASP X  80      37.046  32.217  47.385  0.00  0.00            
ATOM   1274  CA  ASP X  80      36.455  30.149  47.519  0.00  0.00            
ATOM   1275  HA  ASP X  80      36.917  29.531  46.763  0.00  0.00            
ATOM   1276  CB  ASP X  80      37.141  30.182  48.899  0.00  0.00            
ATOM   1277  HB1 ASP X  80      36.859  31.082  49.478  0.00  0.00            
ATOM   1278  HB2 ASP X  80      36.937  29.245  49.442  0.00  0.00            
ATOM   1279  CG  ASP X  80      38.645  30.304  48.668  0.00  0.00            
ATOM   1280  OD1 ASP X  80      39.190  29.887  47.619  0.00  0.00            
ATOM   1281  OD2 ASP X  80      39.291  30.837  49.619  0.00  0.00            
ATOM   1282  C   ASP X  80      35.021  29.776  47.579  0.00  0.00            
ATOM   1283  O   ASP X  80      34.656  28.592  47.535  0.00  0.00            
ATOM   1284  N   LEU X  81      34.094  30.703  47.880  0.00  0.00            
ATOM   1285  HN  LEU X  81      34.388  31.620  48.152  0.00  0.00            
ATOM   1286  CA  LEU X  81      32.707  30.393  47.987  0.00  0.00            
ATOM   1287  HA  LEU X  81      32.620  29.514  48.609  0.00  0.00            
ATOM   1288  CB  LEU X  81      31.868  31.516  48.616  0.00  0.00            
ATOM   1289  HB1 LEU X  81      31.844  32.444  47.997  0.00  0.00            
ATOM   1290  HB2 LEU X  81      30.836  31.115  48.608  0.00  0.00            
ATOM   1291  CG  LEU X  81      32.318  31.771  50.073  0.00  0.00            
ATOM   1292  HG  LEU X  81      33.415  31.931  50.060  0.00  0.00            
ATOM   1293  CD1 LEU X  81      31.639  33.066  50.534  0.00  0.00            
ATOM   1294 HD11 LEU X  81      31.911  33.179  51.606  0.00  0.00            
ATOM   1295 HD12 LEU X  81      31.938  33.905  49.869  0.00  0.00            
ATOM   1296 HD13 LEU X  81      30.532  33.008  50.440  0.00  0.00            
ATOM   1297  CD2 LEU X  81      32.118  30.605  51.055  0.00  0.00            
ATOM   1298 HD21 LEU X  81      31.063  30.259  51.113  0.00  0.00            
ATOM   1299 HD22 LEU X  81      32.674  29.683  50.775  0.00  0.00            
ATOM   1300 HD23 LEU X  81      32.376  30.936  52.081  0.00  0.00            
ATOM   1301  C   LEU X  81      32.096  30.006  46.685  0.00  0.00            
ATOM   1302  O   LEU X  81      31.428  28.978  46.642  0.00  0.00            
ATOM   1303  N   PHE X  82      32.476  30.760  45.637  0.00  0.00            
ATOM   1304  HN  PHE X  82      33.026  31.574  45.803  0.00  0.00            
ATOM   1305  CA  PHE X  82      32.206  30.425  44.271  0.00  0.00            
ATOM   1306  HA  PHE X  82      31.127  30.325  44.290  0.00  0.00            
ATOM   1307  CB  PHE X  82      32.550  31.488  43.220  0.00  0.00            
ATOM   1308  HB1 PHE X  82      33.524  31.957  43.492  0.00  0.00            
ATOM   1309  HB2 PHE X  82      32.623  31.102  42.176  0.00  0.00            
ATOM   1310  CG  PHE X  82      31.510  32.544  43.117  0.00  0.00            
ATOM   1311  CD1 PHE X  82      30.341  32.379  42.396  0.00  0.00            
ATOM   1312  HD1 PHE X  82      30.132  31.464  41.865  0.00  0.00            
ATOM   1313  CE1 PHE X  82      29.411  33.389  42.319  0.00  0.00            
ATOM   1314  HE1 PHE X  82      28.465  33.314  41.809  0.00  0.00            
ATOM   1315  CZ  PHE X  82      29.652  34.600  42.910  0.00  0.00            
ATOM   1316  HZ  PHE X  82      28.879  35.347  42.776  0.00  0.00            
ATOM   1317  CD2 PHE X  82      31.669  33.703  43.849  0.00  0.00            
ATOM   1318  HD2 PHE X  82      32.656  33.832  44.267  0.00  0.00            
ATOM   1319  CE2 PHE X  82      30.781  34.728  43.692  0.00  0.00            
ATOM   1320  HE2 PHE X  82      30.919  35.661  44.220  0.00  0.00            
ATOM   1321  C   PHE X  82      32.775  29.127  43.797  0.00  0.00            
ATOM   1322  O   PHE X  82      32.169  28.341  43.066  0.00  0.00            
ATOM   1323  N   GLU X  83      34.012  28.808  44.193  0.00  0.00            
ATOM   1324  HN  GLU X  83      34.568  29.557  44.555  0.00  0.00            
ATOM   1325  CA  GLU X  83      34.623  27.525  44.041  0.00  0.00            
ATOM   1326  HA  GLU X  83      34.505  27.168  43.021  0.00  0.00            
ATOM   1327  CB  GLU X  83      36.136  27.622  44.294  0.00  0.00            
ATOM   1328  HB1 GLU X  83      36.495  28.433  43.623  0.00  0.00            
ATOM   1329  HB2 GLU X  83      36.305  27.805  45.378  0.00  0.00            
ATOM   1330  CG  GLU X  83      36.910  26.341  43.985  0.00  0.00            
ATOM   1331  HG1 GLU X  83      36.635  25.622  44.792  0.00  0.00            
ATOM   1332  HG2 GLU X  83      36.541  25.943  43.021  0.00  0.00            
ATOM   1333  CD  GLU X  83      38.420  26.529  43.840  0.00  0.00            
ATOM   1334  OE1 GLU X  83      39.090  26.817  44.869  0.00  0.00            
ATOM   1335  OE2 GLU X  83      38.972  26.318  42.726  0.00  0.00            
ATOM   1336  C   GLU X  83      33.916  26.454  44.802  0.00  0.00            
ATOM   1337  O   GLU X  83      33.871  25.316  44.332  0.00  0.00            
ATOM   1338  N   GLU X  84      33.421  26.714  46.024  0.00  0.00            
ATOM   1339  HN  GLU X  84      33.523  27.627  46.412  0.00  0.00            
ATOM   1340  CA  GLU X  84      32.693  25.732  46.768  0.00  0.00            
ATOM   1341  HA  GLU X  84      33.303  24.846  46.698  0.00  0.00            
ATOM   1342  CB  GLU X  84      32.467  26.253  48.199  0.00  0.00            
ATOM   1343  HB1 GLU X  84      33.474  26.346  48.670  0.00  0.00            
ATOM   1344  HB2 GLU X  84      32.117  27.313  48.114  0.00  0.00            
ATOM   1345  CG  GLU X  84      31.550  25.471  49.135  0.00  0.00            
ATOM   1346  HG1 GLU X  84      30.515  25.654  48.754  0.00  0.00            
ATOM   1347  HG2 GLU X  84      31.784  24.387  49.059  0.00  0.00            
ATOM   1348  CD  GLU X  84      31.665  25.920  50.590  0.00  0.00            
ATOM   1349  OE1 GLU X  84      30.996  25.319  51.468  0.00  0.00            
ATOM   1350  OE2 GLU X  84      32.500  26.810  50.888  0.00  0.00            
ATOM   1351  C   GLU X  84      31.362  25.396  46.217  0.00  0.00            
ATOM   1352  O   GLU X  84      30.965  24.229  46.271  0.00  0.00            
ATOM   1353  N   LEU X  85      30.636  26.362  45.627  0.00  0.00            
ATOM   1354  HN  LEU X  85      30.914  27.319  45.745  0.00  0.00            
ATOM   1355  CA  LEU X  85      29.416  26.255  44.891  0.00  0.00            
ATOM   1356  HA  LEU X  85      28.720  25.749  45.551  0.00  0.00            
ATOM   1357  CB  LEU X  85      29.049  27.656  44.389  0.00  0.00            
ATOM   1358  HB1 LEU X  85      28.894  28.262  45.314  0.00  0.00            
ATOM   1359  HB2 LEU X  85      29.909  27.947  43.758  0.00  0.00            
ATOM   1360  CG  LEU X  85      27.786  27.831  43.531  0.00  0.00            
ATOM   1361  HG  LEU X  85      27.880  27.300  42.559  0.00  0.00            
ATOM   1362  CD1 LEU X  85      26.478  27.373  44.203  0.00  0.00            
ATOM   1363 HD11 LEU X  85      25.632  27.496  43.490  0.00  0.00            
ATOM   1364 HD12 LEU X  85      26.581  26.329  44.572  0.00  0.00            
ATOM   1365 HD13 LEU X  85      26.174  27.955  45.106  0.00  0.00            
ATOM   1366  CD2 LEU X  85      27.656  29.301  43.101  0.00  0.00            
ATOM   1367 HD21 LEU X  85      26.921  29.479  42.287  0.00  0.00            
ATOM   1368 HD22 LEU X  85      27.203  29.865  43.941  0.00  0.00            
ATOM   1369 HD23 LEU X  85      28.603  29.819  42.807  0.00  0.00            
ATOM   1370  C   LEU X  85      29.493  25.330  43.726  0.00  0.00            
ATOM   1371  O   LEU X  85      28.645  24.477  43.525  0.00  0.00            
ATOM   1372  N   ARG X  86      30.542  25.449  42.882  0.00  0.00            
ATOM   1373  HN  ARG X  86      31.192  26.168  43.098  0.00  0.00            
ATOM   1374  CA  ARG X  86      30.916  24.633  41.777  0.00  0.00            
ATOM   1375  HA  ARG X  86      30.104  24.536  41.071  0.00  0.00            
ATOM   1376  CB  ARG X  86      32.100  25.306  41.067  0.00  0.00            
ATOM   1377  HB1 ARG X  86      31.760  26.365  40.962  0.00  0.00            
ATOM   1378  HB2 ARG X  86      33.077  25.333  41.602  0.00  0.00            
ATOM   1379  CG  ARG X  86      32.444  24.809  39.658  0.00  0.00            
ATOM   1380  HG1 ARG X  86      32.730  23.751  39.521  0.00  0.00            
ATOM   1381  HG2 ARG X  86      31.494  24.972  39.110  0.00  0.00            
ATOM   1382  CD  ARG X  86      33.521  25.707  39.039  0.00  0.00            
ATOM   1383  HD1 ARG X  86      33.194  26.761  38.864  0.00  0.00            
ATOM   1384  HD2 ARG X  86      34.340  25.935  39.756  0.00  0.00            
ATOM   1385  NE  ARG X  86      33.996  25.072  37.773  0.00  0.00            
ATOM   1386  HE  ARG X  86      33.511  25.313  36.941  0.00  0.00            
ATOM   1387  CZ  ARG X  86      34.996  24.145  37.726  0.00  0.00            
ATOM   1388  NH1 ARG X  86      35.308  23.485  36.568  0.00  0.00            
ATOM   1389 HH11 ARG X  86      34.852  23.796  35.731  0.00  0.00            
ATOM   1390 HH12 ARG X  86      35.915  22.695  36.580  0.00  0.00            
ATOM   1391  NH2 ARG X  86      35.751  23.693  38.761  0.00  0.00            
ATOM   1392 HH21 ARG X  86      36.010  24.417  39.407  0.00  0.00            
ATOM   1393 HH22 ARG X  86      36.511  23.140  38.409  0.00  0.00            
ATOM   1394  C   ARG X  86      31.275  23.244  42.168  0.00  0.00            
ATOM   1395  O   ARG X  86      30.962  22.266  41.488  0.00  0.00            
ATOM   1396  N   ASP X  87      31.974  22.957  43.280  0.00  0.00            
ATOM   1397  HN  ASP X  87      32.286  23.753  43.792  0.00  0.00            
ATOM   1398  CA  ASP X  87      32.318  21.680  43.822  0.00  0.00            
ATOM   1399  HA  ASP X  87      32.907  21.089  43.128  0.00  0.00            
ATOM   1400  CB  ASP X  87      33.112  21.889  45.121  0.00  0.00            
ATOM   1401  HB1 ASP X  87      32.781  22.849  45.575  0.00  0.00            
ATOM   1402  HB2 ASP X  87      32.959  21.110  45.896  0.00  0.00            
ATOM   1403  CG  ASP X  87      34.615  22.043  44.918  0.00  0.00            
ATOM   1404  OD1 ASP X  87      35.129  21.683  43.824  0.00  0.00            
ATOM   1405  OD2 ASP X  87      35.334  22.379  45.895  0.00  0.00            
ATOM   1406  C   ASP X  87      31.062  20.982  44.211  0.00  0.00            
ATOM   1407  O   ASP X  87      31.097  19.749  44.211  0.00  0.00            
ATOM   1408  N   LEU X  88      29.957  21.587  44.680  0.00  0.00            
ATOM   1409  HN  LEU X  88      30.081  22.541  44.946  0.00  0.00            
ATOM   1410  CA  LEU X  88      28.773  20.878  45.032  0.00  0.00            
ATOM   1411  HA  LEU X  88      29.099  20.167  45.784  0.00  0.00            
ATOM   1412  CB  LEU X  88      27.651  21.779  45.570  0.00  0.00            
ATOM   1413  HB1 LEU X  88      27.513  22.573  44.807  0.00  0.00            
ATOM   1414  HB2 LEU X  88      26.690  21.233  45.625  0.00  0.00            
ATOM   1415  CG  LEU X  88      27.884  22.473  46.920  0.00  0.00            
ATOM   1416  HG  LEU X  88      28.947  22.796  46.954  0.00  0.00            
ATOM   1417  CD1 LEU X  88      26.884  23.614  47.153  0.00  0.00            
ATOM   1418 HD11 LEU X  88      26.803  24.474  46.446  0.00  0.00            
ATOM   1419 HD12 LEU X  88      25.848  23.234  47.294  0.00  0.00            
ATOM   1420 HD13 LEU X  88      27.090  24.129  48.114  0.00  0.00            
ATOM   1421  CD2 LEU X  88      27.861  21.357  47.983  0.00  0.00            
ATOM   1422 HD21 LEU X  88      28.078  21.717  49.015  0.00  0.00            
ATOM   1423 HD22 LEU X  88      26.847  20.913  48.069  0.00  0.00            
ATOM   1424 HD23 LEU X  88      28.446  20.448  47.743  0.00  0.00            
ATOM   1425  C   LEU X  88      28.135  20.095  43.939  0.00  0.00            
ATOM   1426  O   LEU X  88      27.624  18.985  44.116  0.00  0.00            
ATOM   1427  N   PHE X  89      28.193  20.670  42.725  0.00  0.00            
ATOM   1428  HN  PHE X  89      28.547  21.591  42.618  0.00  0.00            
ATOM   1429  CA  PHE X  89      27.785  20.090  41.483  0.00  0.00            
ATOM   1430  HA  PHE X  89      26.778  19.732  41.643  0.00  0.00            
ATOM   1431  CB  PHE X  89      27.925  21.038  40.275  0.00  0.00            
ATOM   1432  HB1 PHE X  89      28.767  21.747  40.426  0.00  0.00            
ATOM   1433  HB2 PHE X  89      27.880  20.486  39.311  0.00  0.00            
ATOM   1434  CG  PHE X  89      26.749  21.939  40.149  0.00  0.00            
ATOM   1435  CD1 PHE X  89      25.916  22.260  41.198  0.00  0.00            
ATOM   1436  HD1 PHE X  89      26.041  21.832  42.175  0.00  0.00            
ATOM   1437  CE1 PHE X  89      24.862  23.131  41.027  0.00  0.00            
ATOM   1438  HE1 PHE X  89      24.158  23.365  41.805  0.00  0.00            
ATOM   1439  CZ  PHE X  89      24.514  23.533  39.756  0.00  0.00            
ATOM   1440  HZ  PHE X  89      23.558  24.005  39.597  0.00  0.00            
ATOM   1441  CD2 PHE X  89      26.509  22.434  38.884  0.00  0.00            
ATOM   1442  HD2 PHE X  89      27.008  22.079  38.000  0.00  0.00            
ATOM   1443  CE2 PHE X  89      25.347  23.163  38.731  0.00  0.00            
ATOM   1444  HE2 PHE X  89      25.079  23.323  37.689  0.00  0.00            
ATOM   1445  C   PHE X  89      28.607  18.872  41.201  0.00  0.00            
ATOM   1446  O   PHE X  89      27.997  17.870  40.816  0.00  0.00            
ATOM   1447  N   LYS X  90      29.910  18.879  41.515  0.00  0.00            
ATOM   1448  HN  LYS X  90      30.258  19.799  41.668  0.00  0.00            
ATOM   1449  CA  LYS X  90      30.786  17.747  41.439  0.00  0.00            
ATOM   1450  HA  LYS X  90      30.619  17.302  40.464  0.00  0.00            
ATOM   1451  CB  LYS X  90      32.243  18.198  41.604  0.00  0.00            
ATOM   1452  HB1 LYS X  90      32.390  18.625  42.620  0.00  0.00            
ATOM   1453  HB2 LYS X  90      33.023  17.419  41.450  0.00  0.00            
ATOM   1454  CG  LYS X  90      32.715  19.279  40.626  0.00  0.00            
ATOM   1455  HG1 LYS X  90      32.627  18.950  39.574  0.00  0.00            
ATOM   1456  HG2 LYS X  90      32.111  20.184  40.826  0.00  0.00            
ATOM   1457  CD  LYS X  90      34.227  19.500  40.799  0.00  0.00            
ATOM   1458  HD1 LYS X  90      34.435  19.801  41.846  0.00  0.00            
ATOM   1459  HD2 LYS X  90      34.702  18.513  40.622  0.00  0.00            
ATOM   1460  CE  LYS X  90      34.811  20.501  39.799  0.00  0.00            
ATOM   1461  HE1 LYS X  90      34.624  20.122  38.769  0.00  0.00            
ATOM   1462  HE2 LYS X  90      34.210  21.438  39.867  0.00  0.00            
ATOM   1463  NZ  LYS X  90      36.252  20.648  40.067  0.00  0.00            
ATOM   1464  HZ1 LYS X  90      36.800  20.826  39.195  0.00  0.00            
ATOM   1465  HZ2 LYS X  90      36.510  21.385  40.752  0.00  0.00            
ATOM   1466  HZ3 LYS X  90      36.603  19.737  40.412  0.00  0.00            
ATOM   1467  C   LYS X  90      30.396  16.633  42.352  0.00  0.00            
ATOM   1468  O   LYS X  90      30.382  15.504  41.861  0.00  0.00            
ATOM   1469  N   GLU X  91      30.129  16.902  43.639  0.00  0.00            
ATOM   1470  HN  GLU X  91      30.092  17.839  43.982  0.00  0.00            
ATOM   1471  CA  GLU X  91      29.624  15.980  44.615  0.00  0.00            
ATOM   1472  HA  GLU X  91      30.338  15.180  44.732  0.00  0.00            
ATOM   1473  CB  GLU X  91      29.348  16.607  45.997  0.00  0.00            
ATOM   1474  HB1 GLU X  91      28.464  17.282  45.986  0.00  0.00            
ATOM   1475  HB2 GLU X  91      28.990  15.764  46.631  0.00  0.00            
ATOM   1476  CG  GLU X  91      30.528  17.282  46.691  0.00  0.00            
ATOM   1477  HG1 GLU X  91      31.476  16.823  46.338  0.00  0.00            
ATOM   1478  HG2 GLU X  91      30.471  18.368  46.471  0.00  0.00            
ATOM   1479  CD  GLU X  91      30.613  17.153  48.207  0.00  0.00            
ATOM   1480  OE1 GLU X  91      30.436  18.247  48.815  0.00  0.00            
ATOM   1481  OE2 GLU X  91      30.803  16.044  48.773  0.00  0.00            
ATOM   1482  C   GLU X  91      28.399  15.237  44.226  0.00  0.00            
ATOM   1483  O   GLU X  91      28.219  14.137  44.732  0.00  0.00            
ATOM   1484  N   GLU X  92      27.537  15.810  43.360  0.00  0.00            
ATOM   1485  HN  GLU X  92      27.586  16.750  43.043  0.00  0.00            
ATOM   1486  CA  GLU X  92      26.331  15.238  42.839  0.00  0.00            
ATOM   1487  HA  GLU X  92      25.977  14.554  43.601  0.00  0.00            
ATOM   1488  CB  GLU X  92      25.304  16.380  42.961  0.00  0.00            
ATOM   1489  HB1 GLU X  92      25.832  17.312  42.676  0.00  0.00            
ATOM   1490  HB2 GLU X  92      24.440  16.414  42.264  0.00  0.00            
ATOM   1491  CG  GLU X  92      24.648  16.518  44.328  0.00  0.00            
ATOM   1492  HG1 GLU X  92      25.466  16.794  45.021  0.00  0.00            
ATOM   1493  HG2 GLU X  92      23.851  17.296  44.351  0.00  0.00            
ATOM   1494  CD  GLU X  92      24.043  15.197  44.799  0.00  0.00            
ATOM   1495  OE1 GLU X  92      23.254  14.565  44.042  0.00  0.00            
ATOM   1496  OE2 GLU X  92      24.396  14.722  45.905  0.00  0.00            
ATOM   1497  C   GLU X  92      26.467  14.621  41.493  0.00  0.00            
ATOM   1498  O   GLU X  92      25.479  14.085  41.005  0.00  0.00            
ATOM   1499  N   ASP X  93      27.622  14.724  40.813  0.00  0.00            
ATOM   1500  HN  ASP X  93      28.340  15.241  41.266  0.00  0.00            
ATOM   1501  CA  ASP X  93      27.955  14.175  39.528  0.00  0.00            
ATOM   1502  HA  ASP X  93      29.027  14.245  39.390  0.00  0.00            
ATOM   1503  CB  ASP X  93      27.708  12.660  39.450  0.00  0.00            
ATOM   1504  HB1 ASP X  93      26.691  12.451  39.860  0.00  0.00            
ATOM   1505  HB2 ASP X  93      27.739  12.422  38.365  0.00  0.00            
ATOM   1506  CG  ASP X  93      28.767  11.851  40.178  0.00  0.00            
ATOM   1507  OD1 ASP X  93      28.418  10.917  40.938  0.00  0.00            
ATOM   1508  OD2 ASP X  93      29.946  11.972  39.738  0.00  0.00            
ATOM   1509  C   ASP X  93      27.252  14.990  38.508  0.00  0.00            
ATOM   1510  O   ASP X  93      26.969  14.436  37.437  0.00  0.00            
ATOM   1511  N   LEU X  94      26.902  16.279  38.666  0.00  0.00            
ATOM   1512  HN  LEU X  94      27.101  16.765  39.509  0.00  0.00            
ATOM   1513  CA  LEU X  94      26.390  17.095  37.611  0.00  0.00            
ATOM   1514  HA  LEU X  94      25.727  16.591  36.929  0.00  0.00            
ATOM   1515  CB  LEU X  94      25.542  18.235  38.199  0.00  0.00            
ATOM   1516  HB1 LEU X  94      26.112  18.935  38.855  0.00  0.00            
ATOM   1517  HB2 LEU X  94      25.098  18.859  37.390  0.00  0.00            
ATOM   1518  CG  LEU X  94      24.399  17.748  39.118  0.00  0.00            
ATOM   1519  HG  LEU X  94      24.816  17.048  39.861  0.00  0.00            
ATOM   1520  CD1 LEU X  94      23.777  18.988  39.774  0.00  0.00            
ATOM   1521 HD11 LEU X  94      24.501  19.539  40.405  0.00  0.00            
ATOM   1522 HD12 LEU X  94      23.390  19.708  39.020  0.00  0.00            
ATOM   1523 HD13 LEU X  94      22.952  18.815  40.508  0.00  0.00            
ATOM   1524  CD2 LEU X  94      23.323  16.923  38.387  0.00  0.00            
ATOM   1525 HD21 LEU X  94      22.748  17.531  37.656  0.00  0.00            
ATOM   1526 HD22 LEU X  94      23.813  16.036  37.922  0.00  0.00            
ATOM   1527 HD23 LEU X  94      22.522  16.608  39.091  0.00  0.00            
ATOM   1528  C   LEU X  94      27.578  17.615  36.872  0.00  0.00            
ATOM   1529  O   LEU X  94      28.743  17.462  37.224  0.00  0.00            
ATOM   1530  N   GLU X  95      27.365  18.206  35.681  0.00  0.00            
ATOM   1531  HN  GLU X  95      26.442  18.272  35.311  0.00  0.00            
ATOM   1532  CA  GLU X  95      28.406  18.931  35.034  0.00  0.00            
ATOM   1533  HA  GLU X  95      29.272  18.288  34.932  0.00  0.00            
ATOM   1534  CB  GLU X  95      28.088  19.138  33.546  0.00  0.00            
ATOM   1535  HB1 GLU X  95      27.928  18.105  33.175  0.00  0.00            
ATOM   1536  HB2 GLU X  95      27.168  19.742  33.408  0.00  0.00            
ATOM   1537  CG  GLU X  95      29.286  19.665  32.767  0.00  0.00            
ATOM   1538  HG1 GLU X  95      29.507  20.689  33.130  0.00  0.00            
ATOM   1539  HG2 GLU X  95      30.246  19.110  32.882  0.00  0.00            
ATOM   1540  CD  GLU X  95      28.830  19.752  31.314  0.00  0.00            
ATOM   1541  OE1 GLU X  95      29.009  18.804  30.505  0.00  0.00            
ATOM   1542  OE2 GLU X  95      28.079  20.703  30.945  0.00  0.00            
ATOM   1543  C   GLU X  95      28.865  20.190  35.677  0.00  0.00            
ATOM   1544  O   GLU X  95      28.039  21.057  35.964  0.00  0.00            
ATOM   1545  N   PRO X  96      30.102  20.438  36.012  0.00  0.00            
ATOM   1546  CD  PRO X  96      31.223  19.512  35.947  0.00  0.00            
ATOM   1547  HD1 PRO X  96      31.317  19.078  34.928  0.00  0.00            
ATOM   1548  HD2 PRO X  96      31.136  18.625  36.600  0.00  0.00            
ATOM   1549  CA  PRO X  96      30.442  21.701  36.611  0.00  0.00            
ATOM   1550  HA  PRO X  96      29.776  21.939  37.429  0.00  0.00            
ATOM   1551  CB  PRO X  96      31.802  21.432  37.247  0.00  0.00            
ATOM   1552  HB1 PRO X  96      32.532  22.260  37.407  0.00  0.00            
ATOM   1553  HB2 PRO X  96      31.534  21.100  38.267  0.00  0.00            
ATOM   1554  CG  PRO X  96      32.446  20.293  36.444  0.00  0.00            
ATOM   1555  HG1 PRO X  96      32.979  20.690  35.556  0.00  0.00            
ATOM   1556  HG2 PRO X  96      33.084  19.629  37.070  0.00  0.00            
ATOM   1557  C   PRO X  96      30.512  22.815  35.630  0.00  0.00            
ATOM   1558  O   PRO X  96      30.904  22.668  34.477  0.00  0.00            
ATOM   1559  N   TRP X  97      29.920  23.972  35.972  0.00  0.00            
ATOM   1560  HN  TRP X  97      29.586  24.024  36.913  0.00  0.00            
ATOM   1561  CA  TRP X  97      29.820  25.235  35.307  0.00  0.00            
ATOM   1562  HA  TRP X  97      29.335  25.156  34.347  0.00  0.00            
ATOM   1563  CB  TRP X  97      28.745  26.125  35.957  0.00  0.00            
ATOM   1564  HB1 TRP X  97      28.694  27.146  35.541  0.00  0.00            
ATOM   1565  HB2 TRP X  97      27.727  25.714  35.810  0.00  0.00            
ATOM   1566  CG  TRP X  97      28.974  26.435  37.405  0.00  0.00            
ATOM   1567  CD1 TRP X  97      28.263  25.811  38.384  0.00  0.00            
ATOM   1568  HD1 TRP X  97      27.437  25.122  38.372  0.00  0.00            
ATOM   1569  NE1 TRP X  97      28.642  26.405  39.565  0.00  0.00            
ATOM   1570  HE1 TRP X  97      28.226  26.178  40.413  0.00  0.00            
ATOM   1571  CE2 TRP X  97      29.475  27.479  39.358  0.00  0.00            
ATOM   1572  CD2 TRP X  97      29.779  27.447  38.014  0.00  0.00            
ATOM   1573  CE3 TRP X  97      30.710  28.358  37.621  0.00  0.00            
ATOM   1574  HE3 TRP X  97      31.124  28.393  36.617  0.00  0.00            
ATOM   1575  CZ3 TRP X  97      31.311  29.198  38.529  0.00  0.00            
ATOM   1576  HZ3 TRP X  97      32.081  29.779  38.046  0.00  0.00            
ATOM   1577  CZ2 TRP X  97      30.026  28.337  40.263  0.00  0.00            
ATOM   1578  HZ2 TRP X  97      29.852  28.240  41.319  0.00  0.00            
ATOM   1579  CH2 TRP X  97      31.017  29.220  39.874  0.00  0.00            
ATOM   1580  HH2 TRP X  97      31.467  29.816  40.645  0.00  0.00            
ATOM   1581  C   TRP X  97      31.112  25.944  35.068  0.00  0.00            
ATOM   1582  O   TRP X  97      32.088  25.776  35.808  0.00  0.00            
ATOM   1583  N   THR X  98      31.165  26.665  33.934  0.00  0.00            
ATOM   1584  HN  THR X  98      30.389  26.694  33.300  0.00  0.00            
ATOM   1585  CA  THR X  98      32.255  27.534  33.609  0.00  0.00            
ATOM   1586  HA  THR X  98      33.158  27.268  34.133  0.00  0.00            
ATOM   1587  CB  THR X  98      32.634  27.366  32.166  0.00  0.00            
ATOM   1588  HB  THR X  98      33.507  28.008  31.942  0.00  0.00            
ATOM   1589  OG1 THR X  98      31.587  27.743  31.280  0.00  0.00            
ATOM   1590  HG1 THR X  98      31.873  27.563  30.387  0.00  0.00            
ATOM   1591  CG2 THR X  98      33.011  25.891  31.912  0.00  0.00            
ATOM   1592 HG21 THR X  98      33.681  25.458  32.682  0.00  0.00            
ATOM   1593 HG22 THR X  98      32.085  25.294  31.810  0.00  0.00            
ATOM   1594 HG23 THR X  98      33.466  25.865  30.892  0.00  0.00            
ATOM   1595  C   THR X  98      32.004  28.902  34.135  0.00  0.00            
ATOM   1596  O   THR X  98      32.930  29.628  34.508  0.00  0.00            
ATOM   1597  N   SER X  99      30.706  29.247  34.127  0.00  0.00            
ATOM   1598  HN  SER X  99      30.056  28.518  33.912  0.00  0.00            
ATOM   1599  CA  SER X  99      30.169  30.571  34.128  0.00  0.00            
ATOM   1600  HA  SER X  99      30.979  31.237  34.392  0.00  0.00            
ATOM   1601  CB  SER X  99      29.625  30.921  32.735  0.00  0.00            
ATOM   1602  HB1 SER X  99      28.928  30.096  32.465  0.00  0.00            
ATOM   1603  HB2 SER X  99      29.114  31.916  32.760  0.00  0.00            
ATOM   1604  OG  SER X  99      30.592  30.844  31.702  0.00  0.00            
ATOM   1605  HG1 SER X  99      31.002  29.985  31.644  0.00  0.00            
ATOM   1606  C   SER X  99      29.004  30.657  35.054  0.00  0.00            
ATOM   1607  O   SER X  99      28.040  29.893  35.014  0.00  0.00            
ATOM   1608  N   CYS X 100      29.041  31.628  35.988  0.00  0.00            
ATOM   1609  HN  CYS X 100      29.827  32.231  36.085  0.00  0.00            
ATOM   1610  CA  CYS X 100      27.953  31.941  36.860  0.00  0.00            
ATOM   1611  HA  CYS X 100      27.093  31.461  36.411  0.00  0.00            
ATOM   1612  CB  CYS X 100      28.329  31.439  38.270  0.00  0.00            
ATOM   1613  HB1 CYS X 100      28.410  30.334  38.352  0.00  0.00            
ATOM   1614  HB2 CYS X 100      29.369  31.801  38.421  0.00  0.00            
ATOM   1615  SG  CYS X 100      27.314  31.906  39.705  0.00  0.00            
ATOM   1616  HG1 CYS X 100      27.522  33.210  39.525  0.00  0.00            
ATOM   1617  C   CYS X 100      27.553  33.378  36.856  0.00  0.00            
ATOM   1618  O   CYS X 100      28.326  34.226  37.286  0.00  0.00            
ATOM   1619  N   GLU X 101      26.277  33.598  36.487  0.00  0.00            
ATOM   1620  HN  GLU X 101      25.743  32.911  36.011  0.00  0.00            
ATOM   1621  CA  GLU X 101      25.635  34.848  36.751  0.00  0.00            
ATOM   1622  HA  GLU X 101      26.334  35.664  36.900  0.00  0.00            
ATOM   1623  CB  GLU X 101      24.580  35.285  35.719  0.00  0.00            
ATOM   1624  HB1 GLU X 101      23.878  34.428  35.703  0.00  0.00            
ATOM   1625  HB2 GLU X 101      23.983  36.142  36.083  0.00  0.00            
ATOM   1626  CG  GLU X 101      25.156  35.648  34.354  0.00  0.00            
ATOM   1627  HG1 GLU X 101      25.684  36.618  34.458  0.00  0.00            
ATOM   1628  HG2 GLU X 101      25.937  34.867  34.180  0.00  0.00            
ATOM   1629  CD  GLU X 101      24.124  35.606  33.227  0.00  0.00            
ATOM   1630  OE1 GLU X 101      23.247  36.507  33.149  0.00  0.00            
ATOM   1631  OE2 GLU X 101      24.303  34.686  32.385  0.00  0.00            
ATOM   1632  C   GLU X 101      24.873  34.836  38.026  0.00  0.00            
ATOM   1633  O   GLU X 101      23.995  34.002  38.224  0.00  0.00            
ATOM   1634  N   PHE X 102      25.162  35.686  39.025  0.00  0.00            
ATOM   1635  HN  PHE X 102      25.871  36.362  38.894  0.00  0.00            
ATOM   1636  CA  PHE X 102      24.510  35.727  40.299  0.00  0.00            
ATOM   1637  HA  PHE X 102      23.633  35.105  40.251  0.00  0.00            
ATOM   1638  CB  PHE X 102      25.505  35.221  41.364  0.00  0.00            
ATOM   1639  HB1 PHE X 102      25.954  34.289  40.972  0.00  0.00            
ATOM   1640  HB2 PHE X 102      26.349  35.934  41.425  0.00  0.00            
ATOM   1641  CG  PHE X 102      25.125  34.987  42.785  0.00  0.00            
ATOM   1642  CD1 PHE X 102      25.377  33.758  43.342  0.00  0.00            
ATOM   1643  HD1 PHE X 102      26.004  32.986  42.902  0.00  0.00            
ATOM   1644  CE1 PHE X 102      24.971  33.503  44.624  0.00  0.00            
ATOM   1645  HE1 PHE X 102      25.022  32.489  45.009  0.00  0.00            
ATOM   1646  CZ  PHE X 102      24.470  34.504  45.421  0.00  0.00            
ATOM   1647  HZ  PHE X 102      24.320  34.256  46.468  0.00  0.00            
ATOM   1648  CD2 PHE X 102      24.526  35.964  43.552  0.00  0.00            
ATOM   1649  HD2 PHE X 102      24.285  36.943  43.154  0.00  0.00            
ATOM   1650  CE2 PHE X 102      24.317  35.766  44.895  0.00  0.00            
ATOM   1651  HE2 PHE X 102      23.935  36.548  45.530  0.00  0.00            
ATOM   1652  C   PHE X 102      24.065  37.138  40.516  0.00  0.00            
ATOM   1653  O   PHE X 102      24.916  38.031  40.574  0.00  0.00            
ATOM   1654  N   ASP X 103      22.748  37.360  40.607  0.00  0.00            
ATOM   1655  HN  ASP X 103      22.085  36.618  40.493  0.00  0.00            
ATOM   1656  CA  ASP X 103      22.194  38.673  40.458  0.00  0.00            
ATOM   1657  HA  ASP X 103      22.998  39.394  40.516  0.00  0.00            
ATOM   1658  CB  ASP X 103      21.363  38.784  39.164  0.00  0.00            
ATOM   1659  HB1 ASP X 103      20.690  37.891  39.192  0.00  0.00            
ATOM   1660  HB2 ASP X 103      20.909  39.794  39.250  0.00  0.00            
ATOM   1661  CG  ASP X 103      22.136  38.723  37.855  0.00  0.00            
ATOM   1662  OD1 ASP X 103      23.349  39.040  37.903  0.00  0.00            
ATOM   1663  OD2 ASP X 103      21.505  38.593  36.775  0.00  0.00            
ATOM   1664  C   ASP X 103      21.350  38.846  41.677  0.00  0.00            
ATOM   1665  O   ASP X 103      20.503  37.982  41.878  0.00  0.00            
ATOM   1666  N   PHE X 104      21.489  39.910  42.486  0.00  0.00            
ATOM   1667  HN  PHE X 104      22.088  40.690  42.295  0.00  0.00            
ATOM   1668  CA  PHE X 104      20.590  39.974  43.602  0.00  0.00            
ATOM   1669  HA  PHE X 104      19.623  39.550  43.397  0.00  0.00            
ATOM   1670  CB  PHE X 104      21.237  39.230  44.776  0.00  0.00            
ATOM   1671  HB1 PHE X 104      20.512  38.964  45.578  0.00  0.00            
ATOM   1672  HB2 PHE X 104      21.509  38.267  44.290  0.00  0.00            
ATOM   1673  CG  PHE X 104      22.555  39.722  45.275  0.00  0.00            
ATOM   1674  CD1 PHE X 104      23.699  39.412  44.575  0.00  0.00            
ATOM   1675  HD1 PHE X 104      23.581  39.026  43.577  0.00  0.00            
ATOM   1676  CE1 PHE X 104      24.975  39.581  45.047  0.00  0.00            
ATOM   1677  HE1 PHE X 104      25.911  39.479  44.507  0.00  0.00            
ATOM   1678  CZ  PHE X 104      25.135  40.028  46.333  0.00  0.00            
ATOM   1679  HZ  PHE X 104      26.166  40.080  46.647  0.00  0.00            
ATOM   1680  CD2 PHE X 104      22.765  40.131  46.575  0.00  0.00            
ATOM   1681  HD2 PHE X 104      21.927  40.215  47.250  0.00  0.00            
ATOM   1682  CE2 PHE X 104      24.019  40.323  47.095  0.00  0.00            
ATOM   1683  HE2 PHE X 104      24.000  40.520  48.154  0.00  0.00            
ATOM   1684  C   PHE X 104      20.348  41.333  44.149  0.00  0.00            
ATOM   1685  O   PHE X 104      20.906  42.369  43.768  0.00  0.00            
ATOM   1686  N   THR X 105      19.412  41.456  45.109  0.00  0.00            
ATOM   1687  HN  THR X 105      18.866  40.744  45.528  0.00  0.00            
ATOM   1688  CA  THR X 105      19.003  42.728  45.608  0.00  0.00            
ATOM   1689  HA  THR X 105      19.617  43.523  45.216  0.00  0.00            
ATOM   1690  CB  THR X 105      17.603  43.145  45.221  0.00  0.00            
ATOM   1691  HB  THR X 105      17.574  44.208  45.515  0.00  0.00            
ATOM   1692  OG1 THR X 105      16.595  42.346  45.815  0.00  0.00            
ATOM   1693  HG1 THR X 105      15.811  42.824  45.549  0.00  0.00            
ATOM   1694  CG2 THR X 105      17.362  43.030  43.709  0.00  0.00            
ATOM   1695 HG21 THR X 105      17.191  41.982  43.409  0.00  0.00            
ATOM   1696 HG22 THR X 105      16.509  43.638  43.332  0.00  0.00            
ATOM   1697 HG23 THR X 105      18.330  43.263  43.216  0.00  0.00            
ATOM   1698  C   THR X 105      19.028  42.706  47.095  0.00  0.00            
ATOM   1699  O   THR X 105      18.906  41.623  47.682  0.00  0.00            
ATOM   1700  N   ARG X 106      19.048  43.904  47.701  0.00  0.00            
ATOM   1701  HN  ARG X 106      19.214  44.742  47.183  0.00  0.00            
ATOM   1702  CA  ARG X 106      19.020  44.067  49.123  0.00  0.00            
ATOM   1703  HA  ARG X 106      19.805  43.426  49.490  0.00  0.00            
ATOM   1704  CB  ARG X 106      19.254  45.563  49.362  0.00  0.00            
ATOM   1705  HB1 ARG X 106      19.516  45.656  50.435  0.00  0.00            
ATOM   1706  HB2 ARG X 106      20.193  45.781  48.809  0.00  0.00            
ATOM   1707  CG  ARG X 106      18.056  46.516  49.272  0.00  0.00            
ATOM   1708  HG1 ARG X 106      17.700  46.563  48.216  0.00  0.00            
ATOM   1709  HG2 ARG X 106      17.256  46.149  49.950  0.00  0.00            
ATOM   1710  CD  ARG X 106      18.235  47.966  49.713  0.00  0.00            
ATOM   1711  HD1 ARG X 106      18.265  48.127  50.816  0.00  0.00            
ATOM   1712  HD2 ARG X 106      19.158  48.371  49.257  0.00  0.00            
ATOM   1713  NE  ARG X 106      17.013  48.647  49.191  0.00  0.00            
ATOM   1714  HE  ARG X 106      16.336  48.135  48.669  0.00  0.00            
ATOM   1715  CZ  ARG X 106      16.672  49.956  49.349  0.00  0.00            
ATOM   1716  NH1 ARG X 106      15.509  50.310  48.732  0.00  0.00            
ATOM   1717 HH11 ARG X 106      15.108  49.701  48.043  0.00  0.00            
ATOM   1718 HH12 ARG X 106      15.150  51.245  48.715  0.00  0.00            
ATOM   1719  NH2 ARG X 106      17.387  50.927  49.979  0.00  0.00            
ATOM   1720 HH21 ARG X 106      18.180  50.651  50.521  0.00  0.00            
ATOM   1721 HH22 ARG X 106      17.166  51.909  50.023  0.00  0.00            
ATOM   1722  C   ARG X 106      17.735  43.595  49.725  0.00  0.00            
ATOM   1723  O   ARG X 106      17.726  43.157  50.870  0.00  0.00            
ATOM   1724  N   GLU X 107      16.588  43.744  49.043  0.00  0.00            
ATOM   1725  HN  GLU X 107      16.570  44.202  48.167  0.00  0.00            
ATOM   1726  CA  GLU X 107      15.337  43.212  49.491  0.00  0.00            
ATOM   1727  HA  GLU X 107      15.134  43.736  50.410  0.00  0.00            
ATOM   1728  CB  GLU X 107      14.181  43.603  48.550  0.00  0.00            
ATOM   1729  HB1 GLU X 107      14.335  43.162  47.543  0.00  0.00            
ATOM   1730  HB2 GLU X 107      13.311  43.078  48.997  0.00  0.00            
ATOM   1731  CG  GLU X 107      13.706  45.045  48.373  0.00  0.00            
ATOM   1732  HG1 GLU X 107      12.855  44.918  47.669  0.00  0.00            
ATOM   1733  HG2 GLU X 107      13.285  45.359  49.353  0.00  0.00            
ATOM   1734  CD  GLU X 107      14.722  45.993  47.759  0.00  0.00            
ATOM   1735  OE1 GLU X 107      14.918  47.169  48.161  0.00  0.00            
ATOM   1736  OE2 GLU X 107      15.493  45.493  46.893  0.00  0.00            
ATOM   1737  C   GLU X 107      15.365  41.727  49.619  0.00  0.00            
ATOM   1738  O   GLU X 107      14.823  41.155  50.569  0.00  0.00            
ATOM   1739  N   GLY X 108      16.061  41.042  48.703  0.00  0.00            
ATOM   1740  HN  GLY X 108      16.529  41.539  47.967  0.00  0.00            
ATOM   1741  CA  GLY X 108      16.338  39.642  48.822  0.00  0.00            
ATOM   1742  HA1 GLY X 108      17.390  39.400  48.936  0.00  0.00            
ATOM   1743  HA2 GLY X 108      15.795  39.252  49.668  0.00  0.00            
ATOM   1744  C   GLY X 108      16.024  38.836  47.608  0.00  0.00            
ATOM   1745  O   GLY X 108      16.048  37.614  47.627  0.00  0.00            
ATOM   1746  N   GLU X 109      15.588  39.438  46.480  0.00  0.00            
ATOM   1747  HN  GLU X 109      15.531  40.420  46.358  0.00  0.00            
ATOM   1748  CA  GLU X 109      15.503  38.724  45.246  0.00  0.00            
ATOM   1749  HA  GLU X 109      14.936  37.827  45.456  0.00  0.00            
ATOM   1750  CB  GLU X 109      14.738  39.377  44.076  0.00  0.00            
ATOM   1751  HB1 GLU X 109      13.790  39.578  44.608  0.00  0.00            
ATOM   1752  HB2 GLU X 109      15.110  40.416  43.930  0.00  0.00            
ATOM   1753  CG  GLU X 109      14.445  38.558  42.813  0.00  0.00            
ATOM   1754  HG1 GLU X 109      15.306  38.374  42.137  0.00  0.00            
ATOM   1755  HG2 GLU X 109      13.981  37.569  42.983  0.00  0.00            
ATOM   1756  CD  GLU X 109      13.418  39.342  42.008  0.00  0.00            
ATOM   1757  OE1 GLU X 109      13.804  40.115  41.090  0.00  0.00            
ATOM   1758  OE2 GLU X 109      12.195  39.146  42.251  0.00  0.00            
ATOM   1759  C   GLU X 109      16.863  38.307  44.809  0.00  0.00            
ATOM   1760  O   GLU X 109      17.822  39.045  45.052  0.00  0.00            
ATOM   1761  N   LEU X 110      16.883  37.118  44.174  0.00  0.00            
ATOM   1762  HN  LEU X 110      15.995  36.716  43.979  0.00  0.00            
ATOM   1763  CA  LEU X 110      18.059  36.501  43.657  0.00  0.00            
ATOM   1764  HA  LEU X 110      18.849  37.204  43.466  0.00  0.00            
ATOM   1765  CB  LEU X 110      18.675  35.502  44.658  0.00  0.00            
ATOM   1766  HB1 LEU X 110      19.134  36.073  45.491  0.00  0.00            
ATOM   1767  HB2 LEU X 110      17.826  34.926  45.089  0.00  0.00            
ATOM   1768  CG  LEU X 110      19.728  34.467  44.218  0.00  0.00            
ATOM   1769  HG  LEU X 110      19.401  33.828  43.373  0.00  0.00            
ATOM   1770  CD1 LEU X 110      21.094  35.080  43.878  0.00  0.00            
ATOM   1771 HD11 LEU X 110      21.781  34.320  43.449  0.00  0.00            
ATOM   1772 HD12 LEU X 110      21.040  35.997  43.259  0.00  0.00            
ATOM   1773 HD13 LEU X 110      21.483  35.439  44.855  0.00  0.00            
ATOM   1774  CD2 LEU X 110      19.861  33.450  45.368  0.00  0.00            
ATOM   1775 HD21 LEU X 110      20.816  32.907  45.231  0.00  0.00            
ATOM   1776 HD22 LEU X 110      19.767  33.932  46.364  0.00  0.00            
ATOM   1777 HD23 LEU X 110      18.967  32.812  45.231  0.00  0.00            
ATOM   1778  C   LEU X 110      17.815  35.753  42.391  0.00  0.00            
ATOM   1779  O   LEU X 110      16.782  35.117  42.190  0.00  0.00            
ATOM   1780  N   LYS X 111      18.787  35.803  41.460  0.00  0.00            
ATOM   1781  HN  LYS X 111      19.562  36.417  41.566  0.00  0.00            
ATOM   1782  CA  LYS X 111      18.521  35.127  40.228  0.00  0.00            
ATOM   1783  HA  LYS X 111      17.954  34.229  40.438  0.00  0.00            
ATOM   1784  CB  LYS X 111      17.898  36.040  39.153  0.00  0.00            
ATOM   1785  HB1 LYS X 111      17.220  36.756  39.655  0.00  0.00            
ATOM   1786  HB2 LYS X 111      18.607  36.717  38.631  0.00  0.00            
ATOM   1787  CG  LYS X 111      17.047  35.364  38.076  0.00  0.00            
ATOM   1788  HG1 LYS X 111      16.308  34.707  38.606  0.00  0.00            
ATOM   1789  HG2 LYS X 111      16.511  36.212  37.600  0.00  0.00            
ATOM   1790  CD  LYS X 111      17.830  34.523  37.064  0.00  0.00            
ATOM   1791  HD1 LYS X 111      18.783  35.060  36.890  0.00  0.00            
ATOM   1792  HD2 LYS X 111      18.045  33.595  37.628  0.00  0.00            
ATOM   1793  CE  LYS X 111      17.076  34.313  35.746  0.00  0.00            
ATOM   1794  HE1 LYS X 111      16.121  33.788  35.950  0.00  0.00            
ATOM   1795  HE2 LYS X 111      16.927  35.297  35.250  0.00  0.00            
ATOM   1796  NZ  LYS X 111      17.856  33.533  34.749  0.00  0.00            
ATOM   1797  HZ1 LYS X 111      17.455  33.727  33.802  0.00  0.00            
ATOM   1798  HZ2 LYS X 111      18.863  33.760  34.709  0.00  0.00            
ATOM   1799  HZ3 LYS X 111      17.715  32.504  34.840  0.00  0.00            
ATOM   1800  C   LYS X 111      19.795  34.563  39.720  0.00  0.00            
ATOM   1801  O   LYS X 111      20.756  35.306  39.490  0.00  0.00            
ATOM   1802  N   VAL X 112      19.899  33.253  39.466  0.00  0.00            
ATOM   1803  HN  VAL X 112      19.163  32.575  39.436  0.00  0.00            
ATOM   1804  CA  VAL X 112      21.110  32.545  39.207  0.00  0.00            
ATOM   1805  HA  VAL X 112      21.937  33.241  39.189  0.00  0.00            
ATOM   1806  CB  VAL X 112      21.355  31.514  40.281  0.00  0.00            
ATOM   1807  HB  VAL X 112      20.538  30.773  40.364  0.00  0.00            
ATOM   1808  CG1 VAL X 112      22.667  30.759  40.039  0.00  0.00            
ATOM   1809 HG11 VAL X 112      22.923  30.041  40.849  0.00  0.00            
ATOM   1810 HG12 VAL X 112      22.742  30.239  39.065  0.00  0.00            
ATOM   1811 HG13 VAL X 112      23.531  31.454  40.131  0.00  0.00            
ATOM   1812  CG2 VAL X 112      21.428  32.187  41.659  0.00  0.00            
ATOM   1813 HG21 VAL X 112      21.589  31.328  42.347  0.00  0.00            
ATOM   1814 HG22 VAL X 112      22.264  32.914  41.648  0.00  0.00            
ATOM   1815 HG23 VAL X 112      20.490  32.758  41.884  0.00  0.00            
ATOM   1816  C   VAL X 112      21.066  31.924  37.857  0.00  0.00            
ATOM   1817  O   VAL X 112      20.003  31.363  37.589  0.00  0.00            
ATOM   1818  N   SER X 113      22.082  32.142  37.005  0.00  0.00            
ATOM   1819  HN  SER X 113      22.845  32.752  37.201  0.00  0.00            
ATOM   1820  CA  SER X 113      22.096  31.576  35.692  0.00  0.00            
ATOM   1821  HA  SER X 113      21.361  30.782  35.721  0.00  0.00            
ATOM   1822  CB  SER X 113      21.691  32.603  34.625  0.00  0.00            
ATOM   1823  HB1 SER X 113      22.575  33.034  34.105  0.00  0.00            
ATOM   1824  HB2 SER X 113      21.140  32.150  33.771  0.00  0.00            
ATOM   1825  OG  SER X 113      20.779  33.609  35.040  0.00  0.00            
ATOM   1826  HG1 SER X 113      21.192  34.128  35.725  0.00  0.00            
ATOM   1827  C   SER X 113      23.436  30.987  35.388  0.00  0.00            
ATOM   1828  O   SER X 113      24.466  31.649  35.257  0.00  0.00            
ATOM   1829  N   PHE X 114      23.603  29.658  35.408  0.00  0.00            
ATOM   1830  HN  PHE X 114      22.719  29.209  35.528  0.00  0.00            
ATOM   1831  CA  PHE X 114      24.806  28.955  35.089  0.00  0.00            
ATOM   1832  HA  PHE X 114      25.667  29.525  35.391  0.00  0.00            
ATOM   1833  CB  PHE X 114      24.817  27.593  35.790  0.00  0.00            
ATOM   1834  HB1 PHE X 114      23.989  26.931  35.455  0.00  0.00            
ATOM   1835  HB2 PHE X 114      25.666  26.903  35.600  0.00  0.00            
ATOM   1836  CG  PHE X 114      24.848  27.721  37.275  0.00  0.00            
ATOM   1837  CD1 PHE X 114      25.953  28.211  37.930  0.00  0.00            
ATOM   1838  HD1 PHE X 114      26.810  28.556  37.356  0.00  0.00            
ATOM   1839  CE1 PHE X 114      25.957  28.320  39.297  0.00  0.00            
ATOM   1840  HE1 PHE X 114      26.848  28.674  39.796  0.00  0.00            
ATOM   1841  CZ  PHE X 114      24.889  27.853  40.035  0.00  0.00            
ATOM   1842  HZ  PHE X 114      24.832  27.890  41.114  0.00  0.00            
ATOM   1843  CD2 PHE X 114      23.821  27.194  38.019  0.00  0.00            
ATOM   1844  HD2 PHE X 114      22.982  26.740  37.509  0.00  0.00            
ATOM   1845  CE2 PHE X 114      23.805  27.313  39.384  0.00  0.00            
ATOM   1846  HE2 PHE X 114      22.967  26.970  39.979  0.00  0.00            
ATOM   1847  C   PHE X 114      25.028  28.595  33.657  0.00  0.00            
ATOM   1848  O   PHE X 114      24.100  28.430  32.872  0.00  0.00            
ATOM   1849  N   ASP X 115      26.292  28.505  33.194  0.00  0.00            
ATOM   1850  HN  ASP X 115      27.032  28.783  33.795  0.00  0.00            
ATOM   1851  CA  ASP X 115      26.563  28.140  31.833  0.00  0.00            
ATOM   1852  HA  ASP X 115      25.804  27.416  31.585  0.00  0.00            
ATOM   1853  CB  ASP X 115      26.516  29.444  31.016  0.00  0.00            
ATOM   1854  HB1 ASP X 115      25.751  30.105  31.480  0.00  0.00            
ATOM   1855  HB2 ASP X 115      27.506  29.936  31.046  0.00  0.00            
ATOM   1856  CG  ASP X 115      26.057  29.102  29.605  0.00  0.00            
ATOM   1857  OD1 ASP X 115      25.939  27.886  29.328  0.00  0.00            
ATOM   1858  OD2 ASP X 115      25.978  30.052  28.772  0.00  0.00            
ATOM   1859  C   ASP X 115      27.851  27.395  31.740  0.00  0.00            
ATOM   1860  O   ASP X 115      28.631  27.299  32.690  0.00  0.00            
ATOM   1861  N   TYR X 116      28.143  26.737  30.602  0.00  0.00            
ATOM   1862  HN  TYR X 116      27.466  26.903  29.890  0.00  0.00            
ATOM   1863  CA  TYR X 116      28.919  25.544  30.547  0.00  0.00            
ATOM   1864  HA  TYR X 116      29.471  25.380  31.456  0.00  0.00            
ATOM   1865  CB  TYR X 116      28.079  24.261  30.368  0.00  0.00            
ATOM   1866  HB1 TYR X 116      27.349  24.287  29.524  0.00  0.00            
ATOM   1867  HB2 TYR X 116      28.692  23.358  30.198  0.00  0.00            
ATOM   1868  CG  TYR X 116      27.163  24.149  31.535  0.00  0.00            
ATOM   1869  CD1 TYR X 116      25.863  24.613  31.508  0.00  0.00            
ATOM   1870  HD1 TYR X 116      25.566  25.071  30.575  0.00  0.00            
ATOM   1871  CE1 TYR X 116      25.124  24.644  32.671  0.00  0.00            
ATOM   1872  HE1 TYR X 116      24.144  25.088  32.693  0.00  0.00            
ATOM   1873  CZ  TYR X 116      25.627  24.106  33.836  0.00  0.00            
ATOM   1874  OH  TYR X 116      24.859  24.067  35.012  0.00  0.00            
ATOM   1875  HH  TYR X 116      23.967  24.367  34.817  0.00  0.00            
ATOM   1876  CD2 TYR X 116      27.704  23.682  32.706  0.00  0.00            
ATOM   1877  HD2 TYR X 116      28.703  23.260  32.713  0.00  0.00            
ATOM   1878  CE2 TYR X 116      26.927  23.660  33.841  0.00  0.00            
ATOM   1879  HE2 TYR X 116      27.381  23.345  34.768  0.00  0.00            
ATOM   1880  C   TYR X 116      29.855  25.668  29.389  0.00  0.00            
ATOM   1881  O   TYR X 116      30.467  24.731  28.891  0.00  0.00            
ATOM   1882  N   ILE X 117      30.019  26.933  28.961  0.00  0.00            
ATOM   1883  HN  ILE X 117      29.495  27.701  29.313  0.00  0.00            
ATOM   1884  CA  ILE X 117      30.761  27.293  27.791  0.00  0.00            
ATOM   1885  HA  ILE X 117      30.464  26.591  27.031  0.00  0.00            
ATOM   1886  CB  ILE X 117      30.433  28.687  27.320  0.00  0.00            
ATOM   1887  HB  ILE X 117      30.558  29.336  28.210  0.00  0.00            
ATOM   1888  CG2 ILE X 117      31.420  29.169  26.238  0.00  0.00            
ATOM   1889 HG21 ILE X 117      31.229  30.263  26.164  0.00  0.00            
ATOM   1890 HG22 ILE X 117      32.471  28.903  26.455  0.00  0.00            
ATOM   1891 HG23 ILE X 117      31.213  28.760  25.219  0.00  0.00            
ATOM   1892  CG1 ILE X 117      28.925  28.813  27.102  0.00  0.00            
ATOM   1893 HG11 ILE X 117      28.669  27.995  26.402  0.00  0.00            
ATOM   1894 HG12 ILE X 117      28.304  28.738  28.024  0.00  0.00            
ATOM   1895  CD  ILE X 117      28.445  30.099  26.435  0.00  0.00            
ATOM   1896  HD1 ILE X 117      27.342  30.208  26.419  0.00  0.00            
ATOM   1897  HD2 ILE X 117      28.864  30.987  26.953  0.00  0.00            
ATOM   1898  HD3 ILE X 117      28.732  30.057  25.362  0.00  0.00            
ATOM   1899  C   ILE X 117      32.210  27.068  28.035  0.00  0.00            
ATOM   1900  O   ILE X 117      32.736  27.609  29.002  0.00  0.00            
ATOM   1901  N   ASP X 118      32.976  26.378  27.172  0.00  0.00            
ATOM   1902  HN  ASP X 118      32.686  25.815  26.403  0.00  0.00            
ATOM   1903  CA  ASP X 118      34.394  26.316  27.333  0.00  0.00            
ATOM   1904  HA  ASP X 118      34.606  25.992  28.345  0.00  0.00            
ATOM   1905  CB  ASP X 118      34.889  25.085  26.552  0.00  0.00            
ATOM   1906  HB1 ASP X 118      34.241  24.215  26.759  0.00  0.00            
ATOM   1907  HB2 ASP X 118      34.981  25.289  25.467  0.00  0.00            
ATOM   1908  CG  ASP X 118      36.320  24.654  26.871  0.00  0.00            
ATOM   1909  OD1 ASP X 118      37.120  25.377  27.511  0.00  0.00            
ATOM   1910  OD2 ASP X 118      36.615  23.522  26.399  0.00  0.00            
ATOM   1911  C   ASP X 118      35.149  27.534  26.924  0.00  0.00            
ATOM   1912  O   ASP X 118      35.494  27.696  25.757  0.00  0.00            
ATOM   1913  N   TRP X 119      35.478  28.440  27.860  0.00  0.00            
ATOM   1914  HN  TRP X 119      35.168  28.272  28.797  0.00  0.00            
ATOM   1915  CA  TRP X 119      36.190  29.648  27.600  0.00  0.00            
ATOM   1916  HA  TRP X 119      35.816  29.962  26.635  0.00  0.00            
ATOM   1917  CB  TRP X 119      35.882  30.638  28.734  0.00  0.00            
ATOM   1918  HB1 TRP X 119      36.108  30.151  29.708  0.00  0.00            
ATOM   1919  HB2 TRP X 119      36.543  31.533  28.747  0.00  0.00            
ATOM   1920  CG  TRP X 119      34.471  31.123  28.743  0.00  0.00            
ATOM   1921  CD1 TRP X 119      33.496  30.778  29.625  0.00  0.00            
ATOM   1922  HD1 TRP X 119      33.527  30.150  30.504  0.00  0.00            
ATOM   1923  NE1 TRP X 119      32.396  31.541  29.371  0.00  0.00            
ATOM   1924  HE1 TRP X 119      31.569  31.693  29.891  0.00  0.00            
ATOM   1925  CE2 TRP X 119      32.633  32.402  28.332  0.00  0.00            
ATOM   1926  CD2 TRP X 119      33.901  32.101  27.865  0.00  0.00            
ATOM   1927  CE3 TRP X 119      34.355  32.763  26.776  0.00  0.00            
ATOM   1928  HE3 TRP X 119      35.358  32.575  26.415  0.00  0.00            
ATOM   1929  CZ3 TRP X 119      33.561  33.684  26.138  0.00  0.00            
ATOM   1930  HZ3 TRP X 119      33.940  34.221  25.286  0.00  0.00            
ATOM   1931  CZ2 TRP X 119      31.828  33.338  27.753  0.00  0.00            
ATOM   1932  HZ2 TRP X 119      30.779  33.436  27.989  0.00  0.00            
ATOM   1933  CH2 TRP X 119      32.311  33.988  26.645  0.00  0.00            
ATOM   1934  HH2 TRP X 119      31.632  34.606  26.081  0.00  0.00            
ATOM   1935  C   TRP X 119      37.675  29.539  27.506  0.00  0.00            
ATOM   1936  O   TRP X 119      38.318  30.290  26.776  0.00  0.00            
ATOM   1937  N   ILE X 120      38.338  28.589  28.194  0.00  0.00            
ATOM   1938  HN  ILE X 120      38.016  27.908  28.846  0.00  0.00            
ATOM   1939  CA  ILE X 120      39.764  28.495  28.057  0.00  0.00            
ATOM   1940  HA  ILE X 120      40.175  29.492  28.005  0.00  0.00            
ATOM   1941  CB  ILE X 120      40.441  27.810  29.207  0.00  0.00            
ATOM   1942  HB  ILE X 120      41.511  27.631  28.956  0.00  0.00            
ATOM   1943  CG2 ILE X 120      40.352  28.643  30.488  0.00  0.00            
ATOM   1944 HG21 ILE X 120      41.033  28.200  31.250  0.00  0.00            
ATOM   1945 HG22 ILE X 120      40.635  29.709  30.318  0.00  0.00            
ATOM   1946 HG23 ILE X 120      39.322  28.644  30.903  0.00  0.00            
ATOM   1947  CG1 ILE X 120      39.890  26.421  29.564  0.00  0.00            
ATOM   1948 HG11 ILE X 120      38.896  26.518  30.052  0.00  0.00            
ATOM   1949 HG12 ILE X 120      39.695  25.810  28.660  0.00  0.00            
ATOM   1950  CD  ILE X 120      40.766  25.572  30.480  0.00  0.00            
ATOM   1951  HD1 ILE X 120      41.774  25.748  30.022  0.00  0.00            
ATOM   1952  HD2 ILE X 120      40.702  26.006  31.500  0.00  0.00            
ATOM   1953  HD3 ILE X 120      40.529  24.482  30.442  0.00  0.00            
ATOM   1954  C   ILE X 120      40.139  27.847  26.769  0.00  0.00            
ATOM   1955  O   ILE X 120      41.175  28.219  26.227  0.00  0.00            
ATOM   1956  N   ASN X 121      39.382  26.907  26.176  0.00  0.00            
ATOM   1957  HN  ASN X 121      38.547  26.594  26.638  0.00  0.00            
ATOM   1958  CA  ASN X 121      39.775  26.313  24.935  0.00  0.00            
ATOM   1959  HA  ASN X 121      40.818  26.061  25.060  0.00  0.00            
ATOM   1960  CB  ASN X 121      38.976  25.010  24.738  0.00  0.00            
ATOM   1961  HB1 ASN X 121      39.004  24.470  25.710  0.00  0.00            
ATOM   1962  HB2 ASN X 121      37.914  25.289  24.570  0.00  0.00            
ATOM   1963  CG  ASN X 121      39.591  24.207  23.598  0.00  0.00            
ATOM   1964  OD1 ASN X 121      40.788  24.218  23.307  0.00  0.00            
ATOM   1965  ND2 ASN X 121      38.754  23.398  22.903  0.00  0.00            
ATOM   1966 HD21 ASN X 121      37.769  23.432  23.065  0.00  0.00            
ATOM   1967 HD22 ASN X 121      39.183  22.758  22.258  0.00  0.00            
ATOM   1968  C   ASN X 121      39.563  27.259  23.798  0.00  0.00            
ATOM   1969  O   ASN X 121      40.200  27.215  22.744  0.00  0.00            
ATOM   1970  N   SER X 122      38.580  28.155  23.959  0.00  0.00            
ATOM   1971  HN  SER X 122      38.022  28.054  24.784  0.00  0.00            
ATOM   1972  CA  SER X 122      38.241  29.195  23.042  0.00  0.00            
ATOM   1973  HA  SER X 122      37.923  28.760  22.103  0.00  0.00            
ATOM   1974  CB  SER X 122      36.975  29.990  23.404  0.00  0.00            
ATOM   1975  HB1 SER X 122      36.592  30.624  22.576  0.00  0.00            
ATOM   1976  HB2 SER X 122      36.192  29.266  23.726  0.00  0.00            
ATOM   1977  OG  SER X 122      37.130  30.837  24.530  0.00  0.00            
ATOM   1978  HG1 SER X 122      37.422  30.336  25.296  0.00  0.00            
ATOM   1979  C   SER X 122      39.268  30.224  22.714  0.00  0.00            
ATOM   1980  O   SER X 122      39.273  30.796  21.619  0.00  0.00            
ATOM   1981  N   GLU X 123      40.158  30.570  23.664  0.00  0.00            
ATOM   1982  HN  GLU X 123      39.966  30.138  24.533  0.00  0.00            
ATOM   1983  CA  GLU X 123      41.325  31.376  23.546  0.00  0.00            
ATOM   1984  HA  GLU X 123      41.990  31.138  24.373  0.00  0.00            
ATOM   1985  CB  GLU X 123      42.240  31.164  22.321  0.00  0.00            
ATOM   1986  HB1 GLU X 123      41.587  31.369  21.447  0.00  0.00            
ATOM   1987  HB2 GLU X 123      42.967  31.988  22.160  0.00  0.00            
ATOM   1988  CG  GLU X 123      42.892  29.790  22.157  0.00  0.00            
ATOM   1989  HG1 GLU X 123      43.578  29.513  22.997  0.00  0.00            
ATOM   1990  HG2 GLU X 123      42.088  29.023  22.161  0.00  0.00            
ATOM   1991  CD  GLU X 123      43.797  29.550  20.964  0.00  0.00            
ATOM   1992  OE1 GLU X 123      43.358  29.870  19.826  0.00  0.00            
ATOM   1993  OE2 GLU X 123      44.944  29.061  21.119  0.00  0.00            
ATOM   1994  C   GLU X 123      40.990  32.818  23.744  0.00  0.00            
ATOM   1995  O   GLU X 123      41.834  33.711  23.671  0.00  0.00            
ATOM   1996  N   PHE X 124      39.717  33.190  23.945  0.00  0.00            
ATOM   1997  HN  PHE X 124      39.001  32.494  23.937  0.00  0.00            
ATOM   1998  CA  PHE X 124      39.310  34.497  24.382  0.00  0.00            
ATOM   1999  HA  PHE X 124      39.771  35.220  23.720  0.00  0.00            
ATOM   2000  CB  PHE X 124      37.777  34.664  24.320  0.00  0.00            
ATOM   2001  HB1 PHE X 124      37.388  33.840  24.941  0.00  0.00            
ATOM   2002  HB2 PHE X 124      37.388  35.645  24.661  0.00  0.00            
ATOM   2003  CG  PHE X 124      37.315  34.454  22.919  0.00  0.00            
ATOM   2004  CD1 PHE X 124      37.438  35.450  21.968  0.00  0.00            
ATOM   2005  HD1 PHE X 124      37.891  36.382  22.263  0.00  0.00            
ATOM   2006  CE1 PHE X 124      37.013  35.238  20.679  0.00  0.00            
ATOM   2007  HE1 PHE X 124      37.176  35.998  19.926  0.00  0.00            
ATOM   2008  CZ  PHE X 124      36.324  34.079  20.373  0.00  0.00            
ATOM   2009  HZ  PHE X 124      36.012  33.929  19.353  0.00  0.00            
ATOM   2010  CD2 PHE X 124      36.555  33.352  22.588  0.00  0.00            
ATOM   2011  HD2 PHE X 124      36.301  32.631  23.356  0.00  0.00            
ATOM   2012  CE2 PHE X 124      35.989  33.181  21.352  0.00  0.00            
ATOM   2013  HE2 PHE X 124      35.432  32.284  21.152  0.00  0.00            
ATOM   2014  C   PHE X 124      39.809  34.885  25.721  0.00  0.00            
ATOM   2015  O   PHE X 124      40.025  34.050  26.599  0.00  0.00            
ATOM   2016  N   GLY X 125      39.937  36.207  25.939  0.00  0.00            
ATOM   2017  HN  GLY X 125      39.678  36.927  25.289  0.00  0.00            
ATOM   2018  CA  GLY X 125      40.527  36.765  27.118  0.00  0.00            
ATOM   2019  HA1 GLY X 125      40.970  35.952  27.679  0.00  0.00            
ATOM   2020  HA2 GLY X 125      41.108  37.615  26.791  0.00  0.00            
ATOM   2021  C   GLY X 125      39.464  37.301  28.004  0.00  0.00            
ATOM   2022  O   GLY X 125      38.288  37.474  27.661  0.00  0.00            
ATOM   2023  N   GLN X 126      39.857  37.590  29.257  0.00  0.00            
ATOM   2024  HN  GLN X 126      40.819  37.368  29.409  0.00  0.00            
ATOM   2025  CA  GLN X 126      39.158  38.149  30.372  0.00  0.00            
ATOM   2026  HA  GLN X 126      38.536  37.342  30.736  0.00  0.00            
ATOM   2027  CB  GLN X 126      40.247  38.475  31.400  0.00  0.00            
ATOM   2028  HB1 GLN X 126      40.741  37.511  31.663  0.00  0.00            
ATOM   2029  HB2 GLN X 126      41.107  39.031  30.961  0.00  0.00            
ATOM   2030  CG  GLN X 126      39.712  39.149  32.671  0.00  0.00            
ATOM   2031  HG1 GLN X 126      39.315  40.172  32.497  0.00  0.00            
ATOM   2032  HG2 GLN X 126      38.848  38.511  32.946  0.00  0.00            
ATOM   2033  CD  GLN X 126      40.836  39.254  33.686  0.00  0.00            
ATOM   2034  OE1 GLN X 126      42.022  39.383  33.356  0.00  0.00            
ATOM   2035  NE2 GLN X 126      40.515  39.204  35.005  0.00  0.00            
ATOM   2036 HE21 GLN X 126      39.562  39.032  35.243  0.00  0.00            
ATOM   2037 HE22 GLN X 126      41.153  39.390  35.750  0.00  0.00            
ATOM   2038  C   GLN X 126      38.338  39.371  30.153  0.00  0.00            
ATOM   2039  O   GLN X 126      37.186  39.431  30.590  0.00  0.00            
ATOM   2040  N   ILE X 127      38.885  40.372  29.433  0.00  0.00            
ATOM   2041  HN  ILE X 127      39.780  40.151  29.050  0.00  0.00            
ATOM   2042  CA  ILE X 127      38.240  41.584  29.027  0.00  0.00            
ATOM   2043  HA  ILE X 127      37.790  41.923  29.944  0.00  0.00            
ATOM   2044  CB  ILE X 127      39.259  42.606  28.619  0.00  0.00            
ATOM   2045  HB  ILE X 127      39.966  42.157  27.907  0.00  0.00            
ATOM   2046  CG2 ILE X 127      38.591  43.807  27.923  0.00  0.00            
ATOM   2047 HG21 ILE X 127      37.883  44.382  28.565  0.00  0.00            
ATOM   2048 HG22 ILE X 127      39.310  44.626  27.692  0.00  0.00            
ATOM   2049 HG23 ILE X 127      38.038  43.578  26.983  0.00  0.00            
ATOM   2050  CG1 ILE X 127      40.071  42.974  29.877  0.00  0.00            
ATOM   2051 HG11 ILE X 127      40.651  42.098  30.236  0.00  0.00            
ATOM   2052 HG12 ILE X 127      40.878  43.633  29.489  0.00  0.00            
ATOM   2053  CD  ILE X 127      39.329  43.760  30.954  0.00  0.00            
ATOM   2054  HD1 ILE X 127      38.245  43.533  30.863  0.00  0.00            
ATOM   2055  HD2 ILE X 127      39.632  43.408  31.961  0.00  0.00            
ATOM   2056  HD3 ILE X 127      39.494  44.814  30.652  0.00  0.00            
ATOM   2057  C   ILE X 127      37.148  41.361  28.033  0.00  0.00            
ATOM   2058  O   ILE X 127      36.052  41.904  28.206  0.00  0.00            
ATOM   2059  N   GLY X 128      37.380  40.491  27.038  0.00  0.00            
ATOM   2060  HN  GLY X 128      38.279  40.068  27.062  0.00  0.00            
ATOM   2061  CA  GLY X 128      36.411  40.101  26.069  0.00  0.00            
ATOM   2062  HA1 GLY X 128      35.946  40.937  25.555  0.00  0.00            
ATOM   2063  HA2 GLY X 128      36.823  39.321  25.443  0.00  0.00            
ATOM   2064  C   GLY X 128      35.211  39.428  26.638  0.00  0.00            
ATOM   2065  O   GLY X 128      34.093  39.769  26.243  0.00  0.00            
ATOM   2066  N   ARG X 129      35.406  38.519  27.611  0.00  0.00            
ATOM   2067  HN  ARG X 129      36.348  38.257  27.765  0.00  0.00            
ATOM   2068  CA  ARG X 129      34.347  37.986  28.415  0.00  0.00            
ATOM   2069  HA  ARG X 129      33.591  37.507  27.808  0.00  0.00            
ATOM   2070  CB  ARG X 129      34.876  36.914  29.388  0.00  0.00            
ATOM   2071  HB1 ARG X 129      35.797  37.193  29.954  0.00  0.00            
ATOM   2072  HB2 ARG X 129      34.113  36.633  30.141  0.00  0.00            
ATOM   2073  CG  ARG X 129      35.260  35.607  28.690  0.00  0.00            
ATOM   2074  HG1 ARG X 129      34.359  35.356  28.093  0.00  0.00            
ATOM   2075  HG2 ARG X 129      36.142  35.796  28.037  0.00  0.00            
ATOM   2076  CD  ARG X 129      35.581  34.448  29.635  0.00  0.00            
ATOM   2077  HD1 ARG X 129      34.795  34.289  30.408  0.00  0.00            
ATOM   2078  HD2 ARG X 129      35.602  33.416  29.228  0.00  0.00            
ATOM   2079  NE  ARG X 129      36.900  34.836  30.212  0.00  0.00            
ATOM   2080  HE  ARG X 129      36.968  35.322  31.092  0.00  0.00            
ATOM   2081  CZ  ARG X 129      38.082  34.400  29.703  0.00  0.00            
ATOM   2082  NH1 ARG X 129      38.285  33.631  28.590  0.00  0.00            
ATOM   2083 HH11 ARG X 129      37.561  33.608  27.911  0.00  0.00            
ATOM   2084 HH12 ARG X 129      39.177  33.585  28.145  0.00  0.00            
ATOM   2085  NH2 ARG X 129      39.156  34.746  30.468  0.00  0.00            
ATOM   2086 HH21 ARG X 129      38.988  35.012  31.407  0.00  0.00            
ATOM   2087 HH22 ARG X 129      40.080  34.519  30.137  0.00  0.00            
ATOM   2088  C   ARG X 129      33.568  39.036  29.131  0.00  0.00            
ATOM   2089  O   ARG X 129      32.336  39.026  29.170  0.00  0.00            
ATOM   2090  N   GLN X 130      34.243  40.025  29.729  0.00  0.00            
ATOM   2091  HN  GLN X 130      35.245  40.021  29.685  0.00  0.00            
ATOM   2092  CA  GLN X 130      33.565  41.112  30.365  0.00  0.00            
ATOM   2093  HA  GLN X 130      32.908  40.619  31.066  0.00  0.00            
ATOM   2094  CB  GLN X 130      34.579  41.771  31.306  0.00  0.00            
ATOM   2095  HB1 GLN X 130      34.949  40.976  31.995  0.00  0.00            
ATOM   2096  HB2 GLN X 130      35.488  42.047  30.728  0.00  0.00            
ATOM   2097  CG  GLN X 130      33.926  42.936  32.048  0.00  0.00            
ATOM   2098  HG1 GLN X 130      33.678  43.730  31.312  0.00  0.00            
ATOM   2099  HG2 GLN X 130      33.042  42.506  32.568  0.00  0.00            
ATOM   2100  CD  GLN X 130      34.644  43.644  33.189  0.00  0.00            
ATOM   2101  OE1 GLN X 130      34.147  43.646  34.309  0.00  0.00            
ATOM   2102  NE2 GLN X 130      35.780  44.303  32.850  0.00  0.00            
ATOM   2103 HE21 GLN X 130      35.897  44.607  31.898  0.00  0.00            
ATOM   2104 HE22 GLN X 130      36.323  44.803  33.529  0.00  0.00            
ATOM   2105  C   GLN X 130      32.744  42.072  29.572  0.00  0.00            
ATOM   2106  O   GLN X 130      31.646  42.451  29.968  0.00  0.00            
ATOM   2107  N   ASN X 131      33.334  42.471  28.426  0.00  0.00            
ATOM   2108  HN  ASN X 131      34.273  42.178  28.300  0.00  0.00            
ATOM   2109  CA  ASN X 131      32.691  43.279  27.438  0.00  0.00            
ATOM   2110  HA  ASN X 131      32.260  44.086  28.020  0.00  0.00            
ATOM   2111  CB  ASN X 131      33.686  43.804  26.393  0.00  0.00            
ATOM   2112  HB1 ASN X 131      34.213  42.895  26.041  0.00  0.00            
ATOM   2113  HB2 ASN X 131      33.155  44.325  25.559  0.00  0.00            
ATOM   2114  CG  ASN X 131      34.569  44.878  27.010  0.00  0.00            
ATOM   2115  OD1 ASN X 131      34.172  45.532  27.965  0.00  0.00            
ATOM   2116  ND2 ASN X 131      35.739  45.175  26.377  0.00  0.00            
ATOM   2117 HD21 ASN X 131      36.129  44.627  25.634  0.00  0.00            
ATOM   2118 HD22 ASN X 131      36.285  45.933  26.737  0.00  0.00            
ATOM   2119  C   ASN X 131      31.509  42.629  26.802  0.00  0.00            
ATOM   2120  O   ASN X 131      30.448  43.235  26.721  0.00  0.00            
ATOM   2121  N   TYR X 132      31.610  41.295  26.641  0.00  0.00            
ATOM   2122  HN  TYR X 132      32.351  40.790  27.077  0.00  0.00            
ATOM   2123  CA  TYR X 132      30.486  40.504  26.248  0.00  0.00            
ATOM   2124  HA  TYR X 132      29.986  40.965  25.409  0.00  0.00            
ATOM   2125  CB  TYR X 132      30.917  39.120  25.727  0.00  0.00            
ATOM   2126  HB1 TYR X 132      31.395  39.410  24.765  0.00  0.00            
ATOM   2127  HB2 TYR X 132      31.623  38.580  26.386  0.00  0.00            
ATOM   2128  CG  TYR X 132      29.873  38.083  25.534  0.00  0.00            
ATOM   2129  CD1 TYR X 132      29.195  37.914  24.345  0.00  0.00            
ATOM   2130  HD1 TYR X 132      29.441  38.581  23.531  0.00  0.00            
ATOM   2131  CE1 TYR X 132      28.248  36.943  24.200  0.00  0.00            
ATOM   2132  HE1 TYR X 132      27.785  36.724  23.241  0.00  0.00            
ATOM   2133  CZ  TYR X 132      27.937  36.164  25.292  0.00  0.00            
ATOM   2134  OH  TYR X 132      27.124  35.023  25.122  0.00  0.00            
ATOM   2135  HH  TYR X 132      27.279  34.427  25.851  0.00  0.00            
ATOM   2136  CD2 TYR X 132      29.616  37.190  26.555  0.00  0.00            
ATOM   2137  HD2 TYR X 132      30.185  37.157  27.474  0.00  0.00            
ATOM   2138  CE2 TYR X 132      28.637  36.233  26.478  0.00  0.00            
ATOM   2139  HE2 TYR X 132      28.423  35.525  27.266  0.00  0.00            
ATOM   2140  C   TYR X 132      29.373  40.394  27.240  0.00  0.00            
ATOM   2141  O   TYR X 132      28.224  40.692  26.938  0.00  0.00            
ATOM   2142  N   TYR X 133      29.669  40.092  28.523  0.00  0.00            
ATOM   2143  HN  TYR X 133      30.608  39.867  28.764  0.00  0.00            
ATOM   2144  CA  TYR X 133      28.799  40.178  29.658  0.00  0.00            
ATOM   2145  HA  TYR X 133      28.017  39.451  29.509  0.00  0.00            
ATOM   2146  CB  TYR X 133      29.560  39.660  30.888  0.00  0.00            
ATOM   2147  HB1 TYR X 133      29.707  38.576  30.699  0.00  0.00            
ATOM   2148  HB2 TYR X 133      30.579  40.108  30.982  0.00  0.00            
ATOM   2149  CG  TYR X 133      28.920  40.062  32.166  0.00  0.00            
ATOM   2150  CD1 TYR X 133      27.963  39.241  32.712  0.00  0.00            
ATOM   2151  HD1 TYR X 133      27.724  38.282  32.274  0.00  0.00            
ATOM   2152  CE1 TYR X 133      27.338  39.566  33.896  0.00  0.00            
ATOM   2153  HE1 TYR X 133      26.634  38.825  34.233  0.00  0.00            
ATOM   2154  CZ  TYR X 133      27.489  40.822  34.431  0.00  0.00            
ATOM   2155  OH  TYR X 133      26.851  41.247  35.618  0.00  0.00            
ATOM   2156  HH  TYR X 133      26.227  40.585  35.920  0.00  0.00            
ATOM   2157  CD2 TYR X 133      29.161  41.283  32.756  0.00  0.00            
ATOM   2158  HD2 TYR X 133      29.821  41.938  32.215  0.00  0.00            
ATOM   2159  CE2 TYR X 133      28.376  41.676  33.821  0.00  0.00            
ATOM   2160  HE2 TYR X 133      28.476  42.653  34.264  0.00  0.00            
ATOM   2161  C   TYR X 133      28.128  41.499  29.796  0.00  0.00            
ATOM   2162  O   TYR X 133      26.913  41.613  29.886  0.00  0.00            
ATOM   2163  N   LYS X 134      28.944  42.564  29.890  0.00  0.00            
ATOM   2164  HN  LYS X 134      29.930  42.414  29.776  0.00  0.00            
ATOM   2165  CA  LYS X 134      28.465  43.904  29.951  0.00  0.00            
ATOM   2166  HA  LYS X 134      27.842  43.926  30.836  0.00  0.00            
ATOM   2167  CB  LYS X 134      29.571  44.982  30.012  0.00  0.00            
ATOM   2168  HB1 LYS X 134      30.347  44.566  29.330  0.00  0.00            
ATOM   2169  HB2 LYS X 134      29.310  45.991  29.612  0.00  0.00            
ATOM   2170  CG  LYS X 134      30.093  45.195  31.435  0.00  0.00            
ATOM   2171  HG1 LYS X 134      29.171  45.061  32.032  0.00  0.00            
ATOM   2172  HG2 LYS X 134      30.814  44.385  31.692  0.00  0.00            
ATOM   2173  CD  LYS X 134      30.758  46.534  31.746  0.00  0.00            
ATOM   2174  HD1 LYS X 134      29.969  47.271  31.462  0.00  0.00            
ATOM   2175  HD2 LYS X 134      30.931  46.557  32.842  0.00  0.00            
ATOM   2176  CE  LYS X 134      32.053  46.762  30.951  0.00  0.00            
ATOM   2177  HE1 LYS X 134      32.729  45.890  31.061  0.00  0.00            
ATOM   2178  HE2 LYS X 134      31.806  46.899  29.872  0.00  0.00            
ATOM   2179  NZ  LYS X 134      32.726  47.957  31.494  0.00  0.00            
ATOM   2180  HZ1 LYS X 134      32.157  48.821  31.527  0.00  0.00            
ATOM   2181  HZ2 LYS X 134      33.026  47.774  32.478  0.00  0.00            
ATOM   2182  HZ3 LYS X 134      33.556  48.171  30.908  0.00  0.00            
ATOM   2183  C   LYS X 134      27.513  44.258  28.858  0.00  0.00            
ATOM   2184  O   LYS X 134      26.445  44.827  29.101  0.00  0.00            
ATOM   2185  N   TYR X 135      27.791  43.920  27.596  0.00  0.00            
ATOM   2186  HN  TYR X 135      28.664  43.439  27.503  0.00  0.00            
ATOM   2187  CA  TYR X 135      27.034  44.190  26.404  0.00  0.00            
ATOM   2188  HA  TYR X 135      26.800  45.245  26.482  0.00  0.00            
ATOM   2189  CB  TYR X 135      27.870  43.993  25.136  0.00  0.00            
ATOM   2190  HB1 TYR X 135      28.706  44.719  25.105  0.00  0.00            
ATOM   2191  HB2 TYR X 135      28.340  42.981  25.151  0.00  0.00            
ATOM   2192  CG  TYR X 135      27.087  44.157  23.870  0.00  0.00            
ATOM   2193  CD1 TYR X 135      26.405  45.339  23.747  0.00  0.00            
ATOM   2194  HD1 TYR X 135      26.531  46.163  24.433  0.00  0.00            
ATOM   2195  CE1 TYR X 135      25.596  45.565  22.657  0.00  0.00            
ATOM   2196  HE1 TYR X 135      25.029  46.481  22.576  0.00  0.00            
ATOM   2197  CZ  TYR X 135      25.490  44.609  21.670  0.00  0.00            
ATOM   2198  OH  TYR X 135      24.622  44.804  20.570  0.00  0.00            
ATOM   2199  HH  TYR X 135      24.221  45.659  20.709  0.00  0.00            
ATOM   2200  CD2 TYR X 135      27.020  43.240  22.851  0.00  0.00            
ATOM   2201  HD2 TYR X 135      27.557  42.307  22.983  0.00  0.00            
ATOM   2202  CE2 TYR X 135      26.192  43.436  21.773  0.00  0.00            
ATOM   2203  HE2 TYR X 135      26.207  42.754  20.930  0.00  0.00            
ATOM   2204  C   TYR X 135      25.727  43.479  26.471  0.00  0.00            
ATOM   2205  O   TYR X 135      24.651  44.023  26.234  0.00  0.00            
ATOM   2206  N   ARG X 136      25.756  42.168  26.778  0.00  0.00            
ATOM   2207  HN  ARG X 136      26.604  41.661  26.896  0.00  0.00            
ATOM   2208  CA  ARG X 136      24.631  41.292  26.882  0.00  0.00            
ATOM   2209  HA  ARG X 136      24.061  41.375  25.969  0.00  0.00            
ATOM   2210  CB  ARG X 136      25.079  39.834  26.989  0.00  0.00            
ATOM   2211  HB1 ARG X 136      25.597  39.633  26.024  0.00  0.00            
ATOM   2212  HB2 ARG X 136      25.813  39.667  27.812  0.00  0.00            
ATOM   2213  CG  ARG X 136      23.917  38.835  27.071  0.00  0.00            
ATOM   2214  HG1 ARG X 136      23.401  38.917  28.055  0.00  0.00            
ATOM   2215  HG2 ARG X 136      23.194  38.982  26.239  0.00  0.00            
ATOM   2216  CD  ARG X 136      24.239  37.334  27.037  0.00  0.00            
ATOM   2217  HD1 ARG X 136      23.338  36.705  27.160  0.00  0.00            
ATOM   2218  HD2 ARG X 136      24.747  37.103  26.074  0.00  0.00            
ATOM   2219  NE  ARG X 136      25.176  37.125  28.190  0.00  0.00            
ATOM   2220  HE  ARG X 136      25.396  37.931  28.739  0.00  0.00            
ATOM   2221  CZ  ARG X 136      25.455  35.952  28.813  0.00  0.00            
ATOM   2222  NH1 ARG X 136      25.914  35.924  30.101  0.00  0.00            
ATOM   2223 HH11 ARG X 136      26.290  36.812  30.357  0.00  0.00            
ATOM   2224 HH12 ARG X 136      25.553  35.231  30.723  0.00  0.00            
ATOM   2225  NH2 ARG X 136      24.890  34.795  28.351  0.00  0.00            
ATOM   2226 HH21 ARG X 136      24.483  34.721  27.443  0.00  0.00            
ATOM   2227 HH22 ARG X 136      25.145  33.963  28.849  0.00  0.00            
ATOM   2228  C   ARG X 136      23.705  41.744  27.969  0.00  0.00            
ATOM   2229  O   ARG X 136      22.489  41.776  27.754  0.00  0.00            
ATOM   2230  N   LYS X 137      24.210  42.052  29.173  0.00  0.00            
ATOM   2231  HN  LYS X 137      25.196  42.071  29.317  0.00  0.00            
ATOM   2232  CA  LYS X 137      23.397  42.251  30.331  0.00  0.00            
ATOM   2233  HA  LYS X 137      22.491  41.674  30.219  0.00  0.00            
ATOM   2234  CB  LYS X 137      24.095  41.827  31.623  0.00  0.00            
ATOM   2235  HB1 LYS X 137      24.340  40.758  31.476  0.00  0.00            
ATOM   2236  HB2 LYS X 137      25.130  42.209  31.512  0.00  0.00            
ATOM   2237  CG  LYS X 137      23.277  42.115  32.895  0.00  0.00            
ATOM   2238  HG1 LYS X 137      23.409  43.179  33.153  0.00  0.00            
ATOM   2239  HG2 LYS X 137      22.205  42.035  32.633  0.00  0.00            
ATOM   2240  CD  LYS X 137      23.578  41.172  34.064  0.00  0.00            
ATOM   2241  HD1 LYS X 137      24.662  41.201  34.321  0.00  0.00            
ATOM   2242  HD2 LYS X 137      23.010  41.517  34.948  0.00  0.00            
ATOM   2243  CE  LYS X 137      23.216  39.719  33.749  0.00  0.00            
ATOM   2244  HE1 LYS X 137      22.218  39.685  33.264  0.00  0.00            
ATOM   2245  HE2 LYS X 137      23.942  39.346  32.992  0.00  0.00            
ATOM   2246  NZ  LYS X 137      23.259  38.747  34.853  0.00  0.00            
ATOM   2247  HZ1 LYS X 137      22.432  38.827  35.478  0.00  0.00            
ATOM   2248  HZ2 LYS X 137      23.190  37.855  34.324  0.00  0.00            
ATOM   2249  HZ3 LYS X 137      24.175  38.890  35.338  0.00  0.00            
ATOM   2250  C   LYS X 137      22.855  43.635  30.468  0.00  0.00            
ATOM   2251  O   LYS X 137      21.720  43.825  30.896  0.00  0.00            
ATOM   2252  N   PHE X 138      23.614  44.661  30.042  0.00  0.00            
ATOM   2253  HN  PHE X 138      24.564  44.538  29.755  0.00  0.00            
ATOM   2254  CA  PHE X 138      23.214  46.033  30.113  0.00  0.00            
ATOM   2255  HA  PHE X 138      22.297  46.195  30.660  0.00  0.00            
ATOM   2256  CB  PHE X 138      24.301  46.894  30.781  0.00  0.00            
ATOM   2257  HB1 PHE X 138      25.266  46.851  30.218  0.00  0.00            
ATOM   2258  HB2 PHE X 138      24.095  47.982  30.898  0.00  0.00            
ATOM   2259  CG  PHE X 138      24.600  46.325  32.124  0.00  0.00            
ATOM   2260  CD1 PHE X 138      23.705  46.264  33.168  0.00  0.00            
ATOM   2261  HD1 PHE X 138      22.709  46.670  33.073  0.00  0.00            
ATOM   2262  CE1 PHE X 138      24.018  45.686  34.372  0.00  0.00            
ATOM   2263  HE1 PHE X 138      23.334  45.862  35.184  0.00  0.00            
ATOM   2264  CZ  PHE X 138      25.236  45.081  34.567  0.00  0.00            
ATOM   2265  HZ  PHE X 138      25.458  44.466  35.430  0.00  0.00            
ATOM   2266  CD2 PHE X 138      25.866  45.814  32.344  0.00  0.00            
ATOM   2267  HD2 PHE X 138      26.565  45.848  31.527  0.00  0.00            
ATOM   2268  CE2 PHE X 138      26.130  45.173  33.530  0.00  0.00            
ATOM   2269  HE2 PHE X 138      27.086  44.703  33.719  0.00  0.00            
ATOM   2270  C   PHE X 138      22.925  46.611  28.770  0.00  0.00            
ATOM   2271  O   PHE X 138      22.155  45.992  28.033  0.00  0.00            
ATOM   2272  N   GLY X 139      23.529  47.763  28.452  0.00  0.00            
ATOM   2273  HN  GLY X 139      23.940  48.305  29.186  0.00  0.00            
ATOM   2274  CA  GLY X 139      23.421  48.265  27.109  0.00  0.00            
ATOM   2275  HA1 GLY X 139      23.073  47.553  26.379  0.00  0.00            
ATOM   2276  HA2 GLY X 139      22.746  49.107  27.011  0.00  0.00            
ATOM   2277  C   GLY X 139      24.700  48.859  26.668  0.00  0.00            
ATOM   2278  O   GLY X 139      24.736  49.664  25.738  0.00  0.00            
ATOM   2279  N   ILE X 140      25.810  48.559  27.360  0.00  0.00            
ATOM   2280  HN  ILE X 140      25.698  47.856  28.060  0.00  0.00            
ATOM   2281  CA  ILE X 140      27.112  49.145  27.221  0.00  0.00            
ATOM   2282  HA  ILE X 140      27.150  50.162  26.858  0.00  0.00            
ATOM   2283  CB  ILE X 140      27.749  49.146  28.581  0.00  0.00            
ATOM   2284  HB  ILE X 140      27.664  48.083  28.887  0.00  0.00            
ATOM   2285  CG2 ILE X 140      29.199  49.647  28.613  0.00  0.00            
ATOM   2286 HG21 ILE X 140      29.718  49.547  29.596  0.00  0.00            
ATOM   2287 HG22 ILE X 140      29.838  49.057  27.920  0.00  0.00            
ATOM   2288 HG23 ILE X 140      29.283  50.723  28.357  0.00  0.00            
ATOM   2289  CG1 ILE X 140      26.908  49.879  29.650  0.00  0.00            
ATOM   2290 HG11 ILE X 140      27.198  50.951  29.560  0.00  0.00            
ATOM   2291 HG12 ILE X 140      25.821  49.945  29.457  0.00  0.00            
ATOM   2292  CD  ILE X 140      27.094  49.375  31.075  0.00  0.00            
ATOM   2293  HD1 ILE X 140      26.889  50.214  31.772  0.00  0.00            
ATOM   2294  HD2 ILE X 140      26.405  48.536  31.309  0.00  0.00            
ATOM   2295  HD3 ILE X 140      28.167  49.113  31.192  0.00  0.00            
ATOM   2296  C   ILE X 140      27.952  48.360  26.277  0.00  0.00            
ATOM   2297  O   ILE X 140      28.406  47.271  26.628  0.00  0.00            
ATOM   2298  N   LEU X 141      28.142  48.855  25.042  0.00  0.00            
ATOM   2299  HN  LEU X 141      27.674  49.653  24.682  0.00  0.00            
ATOM   2300  CA  LEU X 141      29.270  48.439  24.269  0.00  0.00            
ATOM   2301  HA  LEU X 141      29.273  47.355  24.247  0.00  0.00            
ATOM   2302  CB  LEU X 141      29.017  48.819  22.801  0.00  0.00            
ATOM   2303  HB1 LEU X 141      28.616  49.855  22.806  0.00  0.00            
ATOM   2304  HB2 LEU X 141      29.979  48.898  22.258  0.00  0.00            
ATOM   2305  CG  LEU X 141      28.064  47.828  22.106  0.00  0.00            
ATOM   2306  HG  LEU X 141      27.213  47.589  22.763  0.00  0.00            
ATOM   2307  CD1 LEU X 141      27.492  48.456  20.822  0.00  0.00            
ATOM   2308 HD11 LEU X 141      27.034  47.688  20.163  0.00  0.00            
ATOM   2309 HD12 LEU X 141      26.730  49.240  21.046  0.00  0.00            
ATOM   2310 HD13 LEU X 141      28.355  48.938  20.328  0.00  0.00            
ATOM   2311  CD2 LEU X 141      28.811  46.540  21.716  0.00  0.00            
ATOM   2312 HD21 LEU X 141      28.146  45.728  21.337  0.00  0.00            
ATOM   2313 HD22 LEU X 141      29.496  46.783  20.874  0.00  0.00            
ATOM   2314 HD23 LEU X 141      29.400  46.080  22.537  0.00  0.00            
ATOM   2315  C   LEU X 141      30.599  49.022  24.632  0.00  0.00            
ATOM   2316  O   LEU X 141      30.693  50.063  25.271  0.00  0.00            
ATOM   2317  N   PRO X 142      31.701  48.463  24.240  0.00  0.00            
ATOM   2318  CD  PRO X 142      31.773  47.128  23.656  0.00  0.00            
ATOM   2319  HD1 PRO X 142      31.600  47.116  22.559  0.00  0.00            
ATOM   2320  HD2 PRO X 142      31.046  46.415  24.100  0.00  0.00            
ATOM   2321  CA  PRO X 142      33.017  49.030  24.383  0.00  0.00            
ATOM   2322  HA  PRO X 142      33.199  49.160  25.432  0.00  0.00            
ATOM   2323  CB  PRO X 142      33.953  47.963  23.812  0.00  0.00            
ATOM   2324  HB1 PRO X 142      34.266  48.123  22.756  0.00  0.00            
ATOM   2325  HB2 PRO X 142      34.829  47.849  24.495  0.00  0.00            
ATOM   2326  CG  PRO X 142      33.197  46.635  23.949  0.00  0.00            
ATOM   2327  HG1 PRO X 142      33.510  45.847  23.232  0.00  0.00            
ATOM   2328  HG2 PRO X 142      33.216  46.353  25.023  0.00  0.00            
ATOM   2329  C   PRO X 142      33.228  50.315  23.664  0.00  0.00            
ATOM   2330  O   PRO X 142      32.461  50.708  22.783  0.00  0.00            
ATOM   2331  N   GLU X 143      34.273  51.057  24.079  0.00  0.00            
ATOM   2332  HN  GLU X 143      34.822  50.722  24.839  0.00  0.00            
ATOM   2333  CA  GLU X 143      34.692  52.286  23.489  0.00  0.00            
ATOM   2334  HA  GLU X 143      33.826  52.872  23.224  0.00  0.00            
ATOM   2335  CB  GLU X 143      35.450  53.052  24.587  0.00  0.00            
ATOM   2336  HB1 GLU X 143      36.328  52.402  24.807  0.00  0.00            
ATOM   2337  HB2 GLU X 143      35.931  53.964  24.182  0.00  0.00            
ATOM   2338  CG  GLU X 143      34.650  53.516  25.806  0.00  0.00            
ATOM   2339  HG1 GLU X 143      34.185  52.652  26.318  0.00  0.00            
ATOM   2340  HG2 GLU X 143      35.169  54.096  26.610  0.00  0.00            
ATOM   2341  CD  GLU X 143      33.484  54.362  25.324  0.00  0.00            
ATOM   2342  OE1 GLU X 143      33.545  55.305  24.485  0.00  0.00            
ATOM   2343  OE2 GLU X 143      32.333  54.258  25.843  0.00  0.00            
ATOM   2344  C   GLU X 143      35.613  52.159  22.329  0.00  0.00            
ATOM   2345  O   GLU X 143      35.792  53.109  21.562  0.00  0.00            
ATOM   2346  N   THR X 144      36.281  51.015  22.158  0.00  0.00            
ATOM   2347  HN  THR X 144      35.906  50.210  22.627  0.00  0.00            
ATOM   2348  CA  THR X 144      37.281  50.761  21.159  0.00  0.00            
ATOM   2349  HA  THR X 144      37.487  51.645  20.579  0.00  0.00            
ATOM   2350  CB  THR X 144      38.602  50.482  21.805  0.00  0.00            
ATOM   2351  HB  THR X 144      39.427  50.626  21.084  0.00  0.00            
ATOM   2352  OG1 THR X 144      38.850  49.142  22.199  0.00  0.00            
ATOM   2353  HG1 THR X 144      38.274  48.996  22.967  0.00  0.00            
ATOM   2354  CG2 THR X 144      38.904  51.473  22.944  0.00  0.00            
ATOM   2355 HG21 THR X 144      39.869  51.175  23.422  0.00  0.00            
ATOM   2356 HG22 THR X 144      38.995  52.474  22.473  0.00  0.00            
ATOM   2357 HG23 THR X 144      38.193  51.472  23.799  0.00  0.00            
ATOM   2358  C   THR X 144      36.907  49.691  20.193  0.00  0.00            
ATOM   2359  O   THR X 144      36.291  48.658  20.483  0.00  0.00            
ATOM   2360  N   GLU X 145      37.215  49.843  18.897  0.00  0.00            
ATOM   2361  HN  GLU X 145      37.615  50.713  18.613  0.00  0.00            
ATOM   2362  CA  GLU X 145      36.910  48.966  17.809  0.00  0.00            
ATOM   2363  HA  GLU X 145      35.841  48.820  17.872  0.00  0.00            
ATOM   2364  CB  GLU X 145      37.330  49.589  16.471  0.00  0.00            
ATOM   2365  HB1 GLU X 145      38.381  49.955  16.552  0.00  0.00            
ATOM   2366  HB2 GLU X 145      37.454  48.747  15.762  0.00  0.00            
ATOM   2367  CG  GLU X 145      36.359  50.657  15.967  0.00  0.00            
ATOM   2368  HG1 GLU X 145      36.045  51.304  16.815  0.00  0.00            
ATOM   2369  HG2 GLU X 145      36.880  51.157  15.122  0.00  0.00            
ATOM   2370  CD  GLU X 145      35.096  50.094  15.313  0.00  0.00            
ATOM   2371  OE1 GLU X 145      35.196  49.209  14.417  0.00  0.00            
ATOM   2372  OE2 GLU X 145      33.996  50.508  15.767  0.00  0.00            
ATOM   2373  C   GLU X 145      37.564  47.646  17.961  0.00  0.00            
ATOM   2374  O   GLU X 145      36.820  46.716  17.648  0.00  0.00            
ATOM   2375  N   TYR X 146      38.815  47.525  18.463  0.00  0.00            
ATOM   2376  HN  TYR X 146      39.445  48.262  18.637  0.00  0.00            
ATOM   2377  CA  TYR X 146      39.352  46.250  18.850  0.00  0.00            
ATOM   2378  HA  TYR X 146      39.555  45.620  17.998  0.00  0.00            
ATOM   2379  CB  TYR X 146      40.742  46.492  19.470  0.00  0.00            
ATOM   2380  HB1 TYR X 146      41.478  46.708  18.671  0.00  0.00            
ATOM   2381  HB2 TYR X 146      40.618  47.399  20.114  0.00  0.00            
ATOM   2382  CG  TYR X 146      41.247  45.335  20.259  0.00  0.00            
ATOM   2383  CD1 TYR X 146      41.428  44.156  19.577  0.00  0.00            
ATOM   2384  HD1 TYR X 146      41.336  44.076  18.507  0.00  0.00            
ATOM   2385  CE1 TYR X 146      41.666  42.986  20.259  0.00  0.00            
ATOM   2386  HE1 TYR X 146      41.937  42.081  19.740  0.00  0.00            
ATOM   2387  CZ  TYR X 146      41.693  42.957  21.636  0.00  0.00            
ATOM   2388  OH  TYR X 146      41.890  41.771  22.378  0.00  0.00            
ATOM   2389  HH  TYR X 146      42.000  41.009  21.794  0.00  0.00            
ATOM   2390  CD2 TYR X 146      41.323  45.356  21.633  0.00  0.00            
ATOM   2391  HD2 TYR X 146      41.211  46.276  22.176  0.00  0.00            
ATOM   2392  CE2 TYR X 146      41.502  44.154  22.287  0.00  0.00            
ATOM   2393  HE2 TYR X 146      41.547  44.133  23.362  0.00  0.00            
ATOM   2394  C   TYR X 146      38.504  45.481  19.797  0.00  0.00            
ATOM   2395  O   TYR X 146      38.294  44.287  19.566  0.00  0.00            
ATOM   2396  N   GLU X 147      37.926  46.078  20.852  0.00  0.00            
ATOM   2397  HN  GLU X 147      38.031  47.056  21.035  0.00  0.00            
ATOM   2398  CA  GLU X 147      37.105  45.432  21.830  0.00  0.00            
ATOM   2399  HA  GLU X 147      37.650  44.520  21.980  0.00  0.00            
ATOM   2400  CB  GLU X 147      36.966  46.256  23.131  0.00  0.00            
ATOM   2401  HB1 GLU X 147      36.721  47.305  22.868  0.00  0.00            
ATOM   2402  HB2 GLU X 147      36.090  45.869  23.698  0.00  0.00            
ATOM   2403  CG  GLU X 147      38.205  46.273  24.014  0.00  0.00            
ATOM   2404  HG1 GLU X 147      38.366  45.253  24.423  0.00  0.00            
ATOM   2405  HG2 GLU X 147      39.095  46.546  23.406  0.00  0.00            
ATOM   2406  CD  GLU X 147      38.087  47.295  25.131  0.00  0.00            
ATOM   2407  OE1 GLU X 147      37.861  48.488  24.778  0.00  0.00            
ATOM   2408  OE2 GLU X 147      38.045  46.940  26.339  0.00  0.00            
ATOM   2409  C   GLU X 147      35.776  45.016  21.294  0.00  0.00            
ATOM   2410  O   GLU X 147      35.301  43.917  21.602  0.00  0.00            
ATOM   2411  N   ILE X 148      35.158  45.878  20.474  0.00  0.00            
ATOM   2412  HN  ILE X 148      35.563  46.776  20.309  0.00  0.00            
ATOM   2413  CA  ILE X 148      33.908  45.608  19.839  0.00  0.00            
ATOM   2414  HA  ILE X 148      33.246  45.250  20.610  0.00  0.00            
ATOM   2415  CB  ILE X 148      33.433  46.783  19.030  0.00  0.00            
ATOM   2416  HB  ILE X 148      34.267  46.978  18.325  0.00  0.00            
ATOM   2417  CG2 ILE X 148      32.221  46.436  18.151  0.00  0.00            
ATOM   2418 HG21 ILE X 148      31.898  47.308  17.538  0.00  0.00            
ATOM   2419 HG22 ILE X 148      32.405  45.578  17.476  0.00  0.00            
ATOM   2420 HG23 ILE X 148      31.433  46.018  18.823  0.00  0.00            
ATOM   2421  CG1 ILE X 148      33.007  47.991  19.885  0.00  0.00            
ATOM   2422 HG11 ILE X 148      32.089  47.724  20.452  0.00  0.00            
ATOM   2423 HG12 ILE X 148      33.808  48.071  20.642  0.00  0.00            
ATOM   2424  CD  ILE X 148      32.826  49.341  19.191  0.00  0.00            
ATOM   2425  HD1 ILE X 148      32.344  50.054  19.889  0.00  0.00            
ATOM   2426  HD2 ILE X 148      33.813  49.805  18.972  0.00  0.00            
ATOM   2427  HD3 ILE X 148      32.283  49.180  18.225  0.00  0.00            
ATOM   2428  C   ILE X 148      33.934  44.383  18.996  0.00  0.00            
ATOM   2429  O   ILE X 148      33.061  43.515  19.006  0.00  0.00            
ATOM   2430  N   ASN X 149      35.016  44.305  18.187  0.00  0.00            
ATOM   2431  HN  ASN X 149      35.630  45.088  18.176  0.00  0.00            
ATOM   2432  CA  ASN X 149      35.241  43.248  17.246  0.00  0.00            
ATOM   2433  HA  ASN X 149      34.335  43.227  16.642  0.00  0.00            
ATOM   2434  CB  ASN X 149      36.454  43.649  16.386  0.00  0.00            
ATOM   2435  HB1 ASN X 149      36.268  44.709  16.114  0.00  0.00            
ATOM   2436  HB2 ASN X 149      37.309  43.546  17.087  0.00  0.00            
ATOM   2437  CG  ASN X 149      36.721  42.812  15.149  0.00  0.00            
ATOM   2438  OD1 ASN X 149      36.500  41.604  15.000  0.00  0.00            
ATOM   2439  ND2 ASN X 149      37.363  43.453  14.137  0.00  0.00            
ATOM   2440 HD21 ASN X 149      37.312  44.456  14.153  0.00  0.00            
ATOM   2441 HD22 ASN X 149      37.604  42.908  13.340  0.00  0.00            
ATOM   2442  C   ASN X 149      35.390  41.959  17.965  0.00  0.00            
ATOM   2443  O   ASN X 149      34.878  40.877  17.689  0.00  0.00            
ATOM   2444  N   LYS X 150      36.162  42.014  19.074  0.00  0.00            
ATOM   2445  HN  LYS X 150      36.690  42.823  19.300  0.00  0.00            
ATOM   2446  CA  LYS X 150      36.307  40.830  19.855  0.00  0.00            
ATOM   2447  HA  LYS X 150      36.590  40.016  19.199  0.00  0.00            
ATOM   2448  CB  LYS X 150      37.397  41.118  20.906  0.00  0.00            
ATOM   2449  HB1 LYS X 150      38.259  41.619  20.400  0.00  0.00            
ATOM   2450  HB2 LYS X 150      37.073  41.840  21.677  0.00  0.00            
ATOM   2451  CG  LYS X 150      37.943  39.921  21.678  0.00  0.00            
ATOM   2452  HG1 LYS X 150      38.708  40.327  22.381  0.00  0.00            
ATOM   2453  HG2 LYS X 150      37.163  39.536  22.378  0.00  0.00            
ATOM   2454  CD  LYS X 150      38.566  38.799  20.852  0.00  0.00            
ATOM   2455  HD1 LYS X 150      38.872  38.070  21.635  0.00  0.00            
ATOM   2456  HD2 LYS X 150      37.832  38.240  20.242  0.00  0.00            
ATOM   2457  CE  LYS X 150      39.789  39.193  20.013  0.00  0.00            
ATOM   2458  HE1 LYS X 150      39.496  39.848  19.166  0.00  0.00            
ATOM   2459  HE2 LYS X 150      40.564  39.636  20.673  0.00  0.00            
ATOM   2460  NZ  LYS X 150      40.291  37.989  19.321  0.00  0.00            
ATOM   2461  HZ1 LYS X 150      39.615  37.701  18.572  0.00  0.00            
ATOM   2462  HZ2 LYS X 150      41.160  38.207  18.796  0.00  0.00            
ATOM   2463  HZ3 LYS X 150      40.450  37.230  20.012  0.00  0.00            
ATOM   2464  C   LYS X 150      35.082  40.294  20.524  0.00  0.00            
ATOM   2465  O   LYS X 150      34.857  39.085  20.505  0.00  0.00            
ATOM   2466  N   VAL X 151      34.124  41.130  20.951  0.00  0.00            
ATOM   2467  HN  VAL X 151      34.336  42.099  20.856  0.00  0.00            
ATOM   2468  CA  VAL X 151      32.822  40.684  21.360  0.00  0.00            
ATOM   2469  HA  VAL X 151      33.039  39.940  22.112  0.00  0.00            
ATOM   2470  CB  VAL X 151      32.073  41.791  22.033  0.00  0.00            
ATOM   2471  HB  VAL X 151      32.100  42.676  21.368  0.00  0.00            
ATOM   2472  CG1 VAL X 151      30.622  41.407  22.365  0.00  0.00            
ATOM   2473 HG11 VAL X 151      30.101  42.174  22.978  0.00  0.00            
ATOM   2474 HG12 VAL X 151      30.005  41.339  21.451  0.00  0.00            
ATOM   2475 HG13 VAL X 151      30.487  40.474  22.950  0.00  0.00            
ATOM   2476  CG2 VAL X 151      32.803  42.180  23.328  0.00  0.00            
ATOM   2477 HG21 VAL X 151      33.830  42.567  23.146  0.00  0.00            
ATOM   2478 HG22 VAL X 151      32.313  43.013  23.877  0.00  0.00            
ATOM   2479 HG23 VAL X 151      32.964  41.331  24.025  0.00  0.00            
ATOM   2480  C   VAL X 151      32.042  40.018  20.275  0.00  0.00            
ATOM   2481  O   VAL X 151      31.439  38.967  20.456  0.00  0.00            
ATOM   2482  N   LYS X 152      32.028  40.643  19.076  0.00  0.00            
ATOM   2483  HN  LYS X 152      32.585  41.455  18.932  0.00  0.00            
ATOM   2484  CA  LYS X 152      31.377  40.048  17.959  0.00  0.00            
ATOM   2485  HA  LYS X 152      30.313  40.059  18.111  0.00  0.00            
ATOM   2486  CB  LYS X 152      31.541  40.901  16.688  0.00  0.00            
ATOM   2487  HB1 LYS X 152      32.599  41.209  16.503  0.00  0.00            
ATOM   2488  HB2 LYS X 152      31.304  40.367  15.748  0.00  0.00            
ATOM   2489  CG  LYS X 152      30.739  42.202  16.854  0.00  0.00            
ATOM   2490  HG1 LYS X 152      29.688  41.939  17.097  0.00  0.00            
ATOM   2491  HG2 LYS X 152      31.076  42.774  17.744  0.00  0.00            
ATOM   2492  CD  LYS X 152      30.757  43.181  15.691  0.00  0.00            
ATOM   2493  HD1 LYS X 152      31.800  43.430  15.399  0.00  0.00            
ATOM   2494  HD2 LYS X 152      30.279  42.543  14.912  0.00  0.00            
ATOM   2495  CE  LYS X 152      30.038  44.535  15.755  0.00  0.00            
ATOM   2496  HE1 LYS X 152      30.721  45.256  16.252  0.00  0.00            
ATOM   2497  HE2 LYS X 152      29.810  45.053  14.799  0.00  0.00            
ATOM   2498  NZ  LYS X 152      28.779  44.469  16.540  0.00  0.00            
ATOM   2499  HZ1 LYS X 152      28.165  43.797  16.021  0.00  0.00            
ATOM   2500  HZ2 LYS X 152      28.974  44.080  17.485  0.00  0.00            
ATOM   2501  HZ3 LYS X 152      28.376  45.413  16.672  0.00  0.00            
ATOM   2502  C   LYS X 152      31.883  38.680  17.640  0.00  0.00            
ATOM   2503  O   LYS X 152      31.141  37.767  17.265  0.00  0.00            
ATOM   2504  N   GLU X 153      33.179  38.349  17.707  0.00  0.00            
ATOM   2505  HN  GLU X 153      33.861  39.064  17.854  0.00  0.00            
ATOM   2506  CA  GLU X 153      33.709  37.020  17.636  0.00  0.00            
ATOM   2507  HA  GLU X 153      33.641  36.654  16.628  0.00  0.00            
ATOM   2508  CB  GLU X 153      35.231  37.107  17.890  0.00  0.00            
ATOM   2509  HB1 GLU X 153      35.427  37.718  18.794  0.00  0.00            
ATOM   2510  HB2 GLU X 153      35.731  36.192  18.270  0.00  0.00            
ATOM   2511  CG  GLU X 153      36.086  37.715  16.785  0.00  0.00            
ATOM   2512  HG1 GLU X 153      35.799  37.276  15.796  0.00  0.00            
ATOM   2513  HG2 GLU X 153      35.845  38.801  16.750  0.00  0.00            
ATOM   2514  CD  GLU X 153      37.598  37.542  16.907  0.00  0.00            
ATOM   2515  OE1 GLU X 153      38.308  37.772  15.895  0.00  0.00            
ATOM   2516  OE2 GLU X 153      38.103  37.045  17.948  0.00  0.00            
ATOM   2517  C   GLU X 153      33.134  36.057  18.614  0.00  0.00            
ATOM   2518  O   GLU X 153      32.765  34.934  18.294  0.00  0.00            
ATOM   2519  N   ILE X 154      32.954  36.584  19.835  0.00  0.00            
ATOM   2520  HN  ILE X 154      33.280  37.507  20.027  0.00  0.00            
ATOM   2521  CA  ILE X 154      32.373  35.818  20.898  0.00  0.00            
ATOM   2522  HA  ILE X 154      32.824  34.835  20.910  0.00  0.00            
ATOM   2523  CB  ILE X 154      32.608  36.470  22.221  0.00  0.00            
ATOM   2524  HB  ILE X 154      32.306  37.536  22.206  0.00  0.00            
ATOM   2525  CG2 ILE X 154      31.886  35.696  23.341  0.00  0.00            
ATOM   2526 HG21 ILE X 154      32.123  36.230  24.282  0.00  0.00            
ATOM   2527 HG22 ILE X 154      30.806  35.875  23.190  0.00  0.00            
ATOM   2528 HG23 ILE X 154      32.225  34.640  23.487  0.00  0.00            
ATOM   2529  CG1 ILE X 154      34.144  36.521  22.387  0.00  0.00            
ATOM   2530 HG11 ILE X 154      34.443  35.454  22.522  0.00  0.00            
ATOM   2531 HG12 ILE X 154      34.697  36.909  21.511  0.00  0.00            
ATOM   2532  CD  ILE X 154      34.618  37.415  23.528  0.00  0.00            
ATOM   2533  HD1 ILE X 154      35.701  37.644  23.630  0.00  0.00            
ATOM   2534  HD2 ILE X 154      34.157  38.428  23.513  0.00  0.00            
ATOM   2535  HD3 ILE X 154      34.431  37.025  24.555  0.00  0.00            
ATOM   2536  C   ILE X 154      30.913  35.537  20.720  0.00  0.00            
ATOM   2537  O   ILE X 154      30.474  34.391  20.802  0.00  0.00            
ATOM   2538  N   GLU X 155      30.071  36.518  20.367  0.00  0.00            
ATOM   2539  HN  GLU X 155      30.467  37.405  20.604  0.00  0.00            
ATOM   2540  CA  GLU X 155      28.703  36.325  20.004  0.00  0.00            
ATOM   2541  HA  GLU X 155      28.107  36.076  20.869  0.00  0.00            
ATOM   2542  CB  GLU X 155      28.129  37.637  19.433  0.00  0.00            
ATOM   2543  HB1 GLU X 155      28.437  37.990  18.423  0.00  0.00            
ATOM   2544  HB2 GLU X 155      27.081  37.443  19.109  0.00  0.00            
ATOM   2545  CG  GLU X 155      28.161  38.756  20.477  0.00  0.00            
ATOM   2546  HG1 GLU X 155      27.722  38.510  21.476  0.00  0.00            
ATOM   2547  HG2 GLU X 155      29.189  39.093  20.700  0.00  0.00            
ATOM   2548  CD  GLU X 155      27.357  39.962  20.028  0.00  0.00            
ATOM   2549  OE1 GLU X 155      27.789  40.558  19.003  0.00  0.00            
ATOM   2550  OE2 GLU X 155      26.314  40.309  20.658  0.00  0.00            
ATOM   2551  C   GLU X 155      28.530  35.274  18.963  0.00  0.00            
ATOM   2552  O   GLU X 155      27.694  34.386  19.105  0.00  0.00            
ATOM   2553  N   GLN X 156      29.355  35.352  17.895  0.00  0.00            
ATOM   2554  HN  GLN X 156      30.072  36.034  17.844  0.00  0.00            
ATOM   2555  CA  GLN X 156      29.340  34.317  16.906  0.00  0.00            
ATOM   2556  HA  GLN X 156      28.317  34.353  16.556  0.00  0.00            
ATOM   2557  CB  GLN X 156      30.292  34.642  15.744  0.00  0.00            
ATOM   2558  HB1 GLN X 156      29.931  35.621  15.373  0.00  0.00            
ATOM   2559  HB2 GLN X 156      31.319  34.869  16.125  0.00  0.00            
ATOM   2560  CG  GLN X 156      30.520  33.575  14.674  0.00  0.00            
ATOM   2561  HG1 GLN X 156      31.250  32.787  14.950  0.00  0.00            
ATOM   2562  HG2 GLN X 156      29.565  33.042  14.477  0.00  0.00            
ATOM   2563  CD  GLN X 156      30.884  34.083  13.282  0.00  0.00            
ATOM   2564  OE1 GLN X 156      31.186  35.254  13.035  0.00  0.00            
ATOM   2565  NE2 GLN X 156      30.907  33.187  12.264  0.00  0.00            
ATOM   2566 HE21 GLN X 156      30.529  32.296  12.530  0.00  0.00            
ATOM   2567 HE22 GLN X 156      31.165  33.435  11.330  0.00  0.00            
ATOM   2568  C   GLN X 156      29.698  32.930  17.327  0.00  0.00            
ATOM   2569  O   GLN X 156      29.068  31.957  16.929  0.00  0.00            
ATOM   2570  N   TYR X 157      30.732  32.771  18.177  0.00  0.00            
ATOM   2571  HN  TYR X 157      31.113  33.492  18.747  0.00  0.00            
ATOM   2572  CA  TYR X 157      31.148  31.477  18.612  0.00  0.00            
ATOM   2573  HA  TYR X 157      31.292  30.874  17.727  0.00  0.00            
ATOM   2574  CB  TYR X 157      32.404  31.664  19.474  0.00  0.00            
ATOM   2575  HB1 TYR X 157      33.247  31.840  18.781  0.00  0.00            
ATOM   2576  HB2 TYR X 157      32.302  32.678  19.929  0.00  0.00            
ATOM   2577  CG  TYR X 157      32.822  30.609  20.443  0.00  0.00            
ATOM   2578  CD1 TYR X 157      33.049  29.329  20.020  0.00  0.00            
ATOM   2579  HD1 TYR X 157      33.048  29.181  18.948  0.00  0.00            
ATOM   2580  CE1 TYR X 157      33.517  28.390  20.912  0.00  0.00            
ATOM   2581  HE1 TYR X 157      33.877  27.490  20.445  0.00  0.00            
ATOM   2582  CZ  TYR X 157      33.558  28.728  22.243  0.00  0.00            
ATOM   2583  OH  TYR X 157      33.875  27.729  23.186  0.00  0.00            
ATOM   2584  HH  TYR X 157      33.966  28.106  24.064  0.00  0.00            
ATOM   2585  CD2 TYR X 157      32.913  30.977  21.763  0.00  0.00            
ATOM   2586  HD2 TYR X 157      32.914  32.012  22.059  0.00  0.00            
ATOM   2587  CE2 TYR X 157      33.271  30.007  22.675  0.00  0.00            
ATOM   2588  HE2 TYR X 157      33.350  30.285  23.710  0.00  0.00            
ATOM   2589  C   TYR X 157      30.092  30.783  19.418  0.00  0.00            
ATOM   2590  O   TYR X 157      29.872  29.599  19.176  0.00  0.00            
ATOM   2591  N   ILE X 158      29.454  31.567  20.297  0.00  0.00            
ATOM   2592  HN  ILE X 158      29.812  32.496  20.430  0.00  0.00            
ATOM   2593  CA  ILE X 158      28.362  31.156  21.121  0.00  0.00            
ATOM   2594  HA  ILE X 158      28.733  30.217  21.489  0.00  0.00            
ATOM   2595  CB  ILE X 158      28.125  32.191  22.184  0.00  0.00            
ATOM   2596  HB  ILE X 158      28.045  33.210  21.737  0.00  0.00            
ATOM   2597  CG2 ILE X 158      26.771  32.006  22.884  0.00  0.00            
ATOM   2598 HG21 ILE X 158      26.527  32.908  23.495  0.00  0.00            
ATOM   2599 HG22 ILE X 158      25.969  32.014  22.101  0.00  0.00            
ATOM   2600 HG23 ILE X 158      26.658  31.039  23.402  0.00  0.00            
ATOM   2601  CG1 ILE X 158      29.343  32.143  23.131  0.00  0.00            
ATOM   2602 HG11 ILE X 158      29.421  31.158  23.636  0.00  0.00            
ATOM   2603 HG12 ILE X 158      30.313  32.314  22.612  0.00  0.00            
ATOM   2604  CD  ILE X 158      29.375  33.252  24.175  0.00  0.00            
ATOM   2605  HD1 ILE X 158      30.447  33.438  24.390  0.00  0.00            
ATOM   2606  HD2 ILE X 158      28.936  34.187  23.765  0.00  0.00            
ATOM   2607  HD3 ILE X 158      28.870  32.889  25.101  0.00  0.00            
ATOM   2608  C   ILE X 158      27.148  30.824  20.321  0.00  0.00            
ATOM   2609  O   ILE X 158      26.521  29.810  20.609  0.00  0.00            
ATOM   2610  N   LYS X 159      26.740  31.499  19.229  0.00  0.00            
ATOM   2611  HN  LYS X 159      27.165  32.392  19.125  0.00  0.00            
ATOM   2612  CA  LYS X 159      25.740  31.159  18.265  0.00  0.00            
ATOM   2613  HA  LYS X 159      24.750  31.092  18.706  0.00  0.00            
ATOM   2614  CB  LYS X 159      25.552  32.284  17.236  0.00  0.00            
ATOM   2615  HB1 LYS X 159      25.200  33.188  17.764  0.00  0.00            
ATOM   2616  HB2 LYS X 159      26.520  32.517  16.743  0.00  0.00            
ATOM   2617  CG  LYS X 159      24.637  31.951  16.063  0.00  0.00            
ATOM   2618  HG1 LYS X 159      25.178  31.392  15.265  0.00  0.00            
ATOM   2619  HG2 LYS X 159      23.802  31.286  16.380  0.00  0.00            
ATOM   2620  CD  LYS X 159      24.006  33.198  15.445  0.00  0.00            
ATOM   2621  HD1 LYS X 159      23.158  32.865  14.816  0.00  0.00            
ATOM   2622  HD2 LYS X 159      23.583  33.725  16.329  0.00  0.00            
ATOM   2623  CE  LYS X 159      24.925  34.152  14.678  0.00  0.00            
ATOM   2624  HE1 LYS X 159      25.588  34.629  15.413  0.00  0.00            
ATOM   2625  HE2 LYS X 159      25.348  33.519  13.862  0.00  0.00            
ATOM   2626  NZ  LYS X 159      24.107  35.237  14.087  0.00  0.00            
ATOM   2627  HZ1 LYS X 159      23.539  35.682  14.833  0.00  0.00            
ATOM   2628  HZ2 LYS X 159      24.649  36.054  13.731  0.00  0.00            
ATOM   2629  HZ3 LYS X 159      23.410  34.883  13.403  0.00  0.00            
ATOM   2630  C   LYS X 159      26.003  29.817  17.667  0.00  0.00            
ATOM   2631  O   LYS X 159      25.045  29.141  17.310  0.00  0.00            
ATOM   2632  N   GLU X 160      27.268  29.478  17.363  0.00  0.00            
ATOM   2633  HN  GLU X 160      28.050  30.042  17.613  0.00  0.00            
ATOM   2634  CA  GLU X 160      27.638  28.246  16.739  0.00  0.00            
ATOM   2635  HA  GLU X 160      26.841  27.912  16.081  0.00  0.00            
ATOM   2636  CB  GLU X 160      28.885  28.498  15.881  0.00  0.00            
ATOM   2637  HB1 GLU X 160      29.702  28.804  16.572  0.00  0.00            
ATOM   2638  HB2 GLU X 160      29.186  27.537  15.416  0.00  0.00            
ATOM   2639  CG  GLU X 160      28.622  29.472  14.730  0.00  0.00            
ATOM   2640  HG1 GLU X 160      27.939  29.062  13.960  0.00  0.00            
ATOM   2641  HG2 GLU X 160      28.114  30.392  15.102  0.00  0.00            
ATOM   2642  CD  GLU X 160      29.921  29.869  14.053  0.00  0.00            
ATOM   2643  OE1 GLU X 160      31.035  29.360  14.359  0.00  0.00            
ATOM   2644  OE2 GLU X 160      29.807  30.700  13.108  0.00  0.00            
ATOM   2645  C   GLU X 160      27.830  27.072  17.651  0.00  0.00            
ATOM   2646  O   GLU X 160      27.956  25.973  17.122  0.00  0.00            
ATOM   2647  N   LEU X 161      27.704  27.257  18.979  0.00  0.00            
ATOM   2648  HN  LEU X 161      27.488  28.176  19.268  0.00  0.00            
ATOM   2649  CA  LEU X 161      27.851  26.249  19.978  0.00  0.00            
ATOM   2650  HA  LEU X 161      28.824  25.787  19.846  0.00  0.00            
ATOM   2651  CB  LEU X 161      27.754  26.871  21.385  0.00  0.00            
ATOM   2652  HB1 LEU X 161      26.915  27.579  21.543  0.00  0.00            
ATOM   2653  HB2 LEU X 161      27.624  26.017  22.085  0.00  0.00            
ATOM   2654  CG  LEU X 161      29.048  27.449  21.968  0.00  0.00            
ATOM   2655  HG  LEU X 161      29.215  28.360  21.345  0.00  0.00            
ATOM   2656  CD1 LEU X 161      28.843  27.942  23.412  0.00  0.00            
ATOM   2657 HD11 LEU X 161      27.871  28.468  23.449  0.00  0.00            
ATOM   2658 HD12 LEU X 161      28.757  27.022  24.028  0.00  0.00            
ATOM   2659 HD13 LEU X 161      29.682  28.575  23.769  0.00  0.00            
ATOM   2660  CD2 LEU X 161      30.300  26.562  21.854  0.00  0.00            
ATOM   2661 HD21 LEU X 161      30.135  25.627  22.419  0.00  0.00            
ATOM   2662 HD22 LEU X 161      30.539  26.418  20.777  0.00  0.00            
ATOM   2663 HD23 LEU X 161      31.096  27.090  22.418  0.00  0.00            
ATOM   2664  C   LEU X 161      26.795  25.168  19.858  0.00  0.00            
ATOM   2665  OT1 LEU X 161      25.572  25.427  19.738  0.00  0.00            
ATOM   2666  OT2 LEU X 161      27.190  23.964  19.895  0.00  0.00            
ATOM   2667  N   SER X 444      55.454  52.783  45.633  0.00  0.00            
ATOM   2668  H1  SER X 444      54.849  51.935  45.708  0.00  0.00            
ATOM   2669  H2  SER X 444      56.172  52.548  46.350  0.00  0.00            
ATOM   2670  H3  SER X 444      54.968  53.649  45.939  0.00  0.00            
ATOM   2671  CA  SER X 444      56.174  52.874  44.341  0.00  0.00            
ATOM   2672  HA  SER X 444      55.453  52.882  43.539  0.00  0.00            
ATOM   2673  CB  SER X 444      57.088  54.107  44.386  0.00  0.00            
ATOM   2674  HB1 SER X 444      57.611  54.136  43.404  0.00  0.00            
ATOM   2675  HB2 SER X 444      56.441  55.012  44.304  0.00  0.00            
ATOM   2676  OG  SER X 444      58.044  54.062  45.437  0.00  0.00            
ATOM   2677  HG1 SER X 444      58.277  54.897  45.834  0.00  0.00            
ATOM   2678  C   SER X 444      57.055  51.689  44.098  0.00  0.00            
ATOM   2679  O   SER X 444      57.075  50.754  44.888  0.00  0.00            
ATOM   2680  N   SER X 445      57.746  51.549  42.953  0.00  0.00            
ATOM   2681  HN  SER X 445      57.612  52.151  42.174  0.00  0.00            
ATOM   2682  CA  SER X 445      58.779  50.559  42.870  0.00  0.00            
ATOM   2683  HA  SER X 445      58.996  50.060  43.805  0.00  0.00            
ATOM   2684  CB  SER X 445      58.486  49.401  41.903  0.00  0.00            
ATOM   2685  HB1 SER X 445      59.267  48.637  41.688  0.00  0.00            
ATOM   2686  HB2 SER X 445      57.641  48.965  42.475  0.00  0.00            
ATOM   2687  OG  SER X 445      57.825  49.834  40.722  0.00  0.00            
ATOM   2688  HG1 SER X 445      58.457  49.634  40.020  0.00  0.00            
ATOM   2689  C   SER X 445      60.156  51.057  42.599  0.00  0.00            
ATOM   2690  O   SER X 445      61.079  50.310  42.286  0.00  0.00            
ATOM   2691  N   LYS X 446      60.332  52.364  42.880  0.00  0.00            
ATOM   2692  HN  LYS X 446      59.554  52.930  43.130  0.00  0.00            
ATOM   2693  CA  LYS X 446      61.609  53.012  42.907  0.00  0.00            
ATOM   2694  HA  LYS X 446      62.088  52.704  41.988  0.00  0.00            
ATOM   2695  CB  LYS X 446      61.459  54.537  42.813  0.00  0.00            
ATOM   2696  HB1 LYS X 446      61.080  54.756  41.784  0.00  0.00            
ATOM   2697  HB2 LYS X 446      60.608  54.761  43.497  0.00  0.00            
ATOM   2698  CG  LYS X 446      62.708  55.395  42.983  0.00  0.00            
ATOM   2699  HG1 LYS X 446      63.013  55.378  44.046  0.00  0.00            
ATOM   2700  HG2 LYS X 446      63.562  54.911  42.449  0.00  0.00            
ATOM   2701  CD  LYS X 446      62.564  56.792  42.367  0.00  0.00            
ATOM   2702  HD1 LYS X 446      61.541  57.179  42.584  0.00  0.00            
ATOM   2703  HD2 LYS X 446      63.237  57.487  42.926  0.00  0.00            
ATOM   2704  CE  LYS X 446      62.751  56.785  40.848  0.00  0.00            
ATOM   2705  HE1 LYS X 446      62.311  55.880  40.381  0.00  0.00            
ATOM   2706  HE2 LYS X 446      62.128  57.681  40.647  0.00  0.00            
ATOM   2707  NZ  LYS X 446      64.166  57.025  40.476  0.00  0.00            
ATOM   2708  HZ1 LYS X 446      64.626  56.091  40.465  0.00  0.00            
ATOM   2709  HZ2 LYS X 446      64.292  57.389  39.510  0.00  0.00            
ATOM   2710  HZ3 LYS X 446      64.495  57.696  41.198  0.00  0.00            
ATOM   2711  C   LYS X 446      62.493  52.517  43.998  0.00  0.00            
ATOM   2712  O   LYS X 446      62.025  52.094  45.060  0.00  0.00            
ATOM   2713  N   TYR X 447      63.802  52.440  43.707  0.00  0.00            
ATOM   2714  HN  TYR X 447      64.138  52.743  42.821  0.00  0.00            
ATOM   2715  CA  TYR X 447      64.824  52.199  44.683  0.00  0.00            
ATOM   2716  HA  TYR X 447      64.571  51.278  45.184  0.00  0.00            
ATOM   2717  CB  TYR X 447      66.157  51.961  43.962  0.00  0.00            
ATOM   2718  HB1 TYR X 447      66.070  50.970  43.460  0.00  0.00            
ATOM   2719  HB2 TYR X 447      66.244  52.653  43.102  0.00  0.00            
ATOM   2720  CG  TYR X 447      67.387  51.956  44.807  0.00  0.00            
ATOM   2721  CD1 TYR X 447      67.725  50.797  45.471  0.00  0.00            
ATOM   2722  HD1 TYR X 447      67.064  49.947  45.405  0.00  0.00            
ATOM   2723  CE1 TYR X 447      68.888  50.783  46.214  0.00  0.00            
ATOM   2724  HE1 TYR X 447      69.173  49.894  46.747  0.00  0.00            
ATOM   2725  CZ  TYR X 447      69.716  51.872  46.217  0.00  0.00            
ATOM   2726  OH  TYR X 447      70.981  51.861  46.852  0.00  0.00            
ATOM   2727  HH  TYR X 447      71.267  50.952  46.965  0.00  0.00            
ATOM   2728  CD2 TYR X 447      68.224  53.049  44.870  0.00  0.00            
ATOM   2729  HD2 TYR X 447      67.867  53.938  44.365  0.00  0.00            
ATOM   2730  CE2 TYR X 447      69.397  53.053  45.582  0.00  0.00            
ATOM   2731  HE2 TYR X 447      70.038  53.930  45.615  0.00  0.00            
ATOM   2732  C   TYR X 447      64.947  53.175  45.799  0.00  0.00            
ATOM   2733  O   TYR X 447      65.058  54.372  45.545  0.00  0.00            
ATOM   2734  N   VAL X 448      64.979  52.613  47.024  0.00  0.00            
ATOM   2735  HN  VAL X 448      64.856  51.625  47.122  0.00  0.00            
ATOM   2736  CA  VAL X 448      65.224  53.385  48.198  0.00  0.00            
ATOM   2737  HA  VAL X 448      65.672  54.325  47.911  0.00  0.00            
ATOM   2738  CB  VAL X 448      63.970  53.561  49.016  0.00  0.00            
ATOM   2739  HB  VAL X 448      63.549  52.536  49.089  0.00  0.00            
ATOM   2740  CG1 VAL X 448      64.203  54.285  50.353  0.00  0.00            
ATOM   2741 HG11 VAL X 448      63.180  54.406  50.770  0.00  0.00            
ATOM   2742 HG12 VAL X 448      64.866  53.768  51.070  0.00  0.00            
ATOM   2743 HG13 VAL X 448      64.504  55.345  50.244  0.00  0.00            
ATOM   2744  CG2 VAL X 448      62.940  54.420  48.265  0.00  0.00            
ATOM   2745 HG21 VAL X 448      62.137  54.668  48.989  0.00  0.00            
ATOM   2746 HG22 VAL X 448      63.357  55.399  47.964  0.00  0.00            
ATOM   2747 HG23 VAL X 448      62.634  53.837  47.367  0.00  0.00            
ATOM   2748  C   VAL X 448      66.249  52.692  49.027  0.00  0.00            
ATOM   2749  O   VAL X 448      66.300  51.481  49.186  0.00  0.00            
ATOM   2750  N   GLU X 449      67.252  53.430  49.531  0.00  0.00            
ATOM   2751  HN  GLU X 449      67.343  54.421  49.482  0.00  0.00            
ATOM   2752  CA  GLU X 449      68.343  52.946  50.316  0.00  0.00            
ATOM   2753  HA  GLU X 449      68.823  52.126  49.806  0.00  0.00            
ATOM   2754  CB  GLU X 449      69.448  54.003  50.499  0.00  0.00            
ATOM   2755  HB1 GLU X 449      69.025  54.758  51.196  0.00  0.00            
ATOM   2756  HB2 GLU X 449      70.377  53.561  50.936  0.00  0.00            
ATOM   2757  CG  GLU X 449      69.975  54.683  49.230  0.00  0.00            
ATOM   2758  HG1 GLU X 449      70.348  53.898  48.544  0.00  0.00            
ATOM   2759  HG2 GLU X 449      69.115  55.215  48.768  0.00  0.00            
ATOM   2760  CD  GLU X 449      71.149  55.609  49.524  0.00  0.00            
ATOM   2761  OE1 GLU X 449      70.955  56.853  49.450  0.00  0.00            
ATOM   2762  OE2 GLU X 449      72.296  55.121  49.690  0.00  0.00            
ATOM   2763  C   GLU X 449      67.992  52.395  51.651  0.00  0.00            
ATOM   2764  O   GLU X 449      67.037  52.815  52.298  0.00  0.00            
ATOM   2765  N   SER X 450      68.771  51.402  52.144  0.00  0.00            
ATOM   2766  HN  SER X 450      69.608  51.105  51.696  0.00  0.00            
ATOM   2767  CA  SER X 450      68.373  50.519  53.200  0.00  0.00            
ATOM   2768  HA  SER X 450      67.657  51.013  53.838  0.00  0.00            
ATOM   2769  CB  SER X 450      67.690  49.212  52.776  0.00  0.00            
ATOM   2770  HB1 SER X 450      66.761  49.342  52.191  0.00  0.00            
ATOM   2771  HB2 SER X 450      68.310  48.601  52.084  0.00  0.00            
ATOM   2772  OG  SER X 450      67.354  48.287  53.807  0.00  0.00            
ATOM   2773  HG1 SER X 450      66.731  48.709  54.392  0.00  0.00            
ATOM   2774  C   SER X 450      69.567  50.324  54.068  0.00  0.00            
ATOM   2775  O   SER X 450      70.551  49.831  53.517  0.00  0.00            
ATOM   2776  N   PRO X 451      69.603  50.468  55.352  0.00  0.00            
ATOM   2777  CD  PRO X 451      68.464  50.847  56.178  0.00  0.00            
ATOM   2778  HD1 PRO X 451      67.746  50.027  56.389  0.00  0.00            
ATOM   2779  HD2 PRO X 451      67.991  51.679  55.604  0.00  0.00            
ATOM   2780  CA  PRO X 451      70.864  50.581  56.028  0.00  0.00            
ATOM   2781  HA  PRO X 451      71.656  50.857  55.347  0.00  0.00            
ATOM   2782  CB  PRO X 451      70.567  51.701  57.023  0.00  0.00            
ATOM   2783  HB1 PRO X 451      71.253  51.876  57.880  0.00  0.00            
ATOM   2784  HB2 PRO X 451      70.511  52.662  56.461  0.00  0.00            
ATOM   2785  CG  PRO X 451      69.111  51.443  57.445  0.00  0.00            
ATOM   2786  HG1 PRO X 451      69.300  50.638  58.180  0.00  0.00            
ATOM   2787  HG2 PRO X 451      68.593  52.353  57.817  0.00  0.00            
ATOM   2788  C   PRO X 451      71.266  49.290  56.653  0.00  0.00            
ATOM   2789  O   PRO X 451      71.952  49.267  57.676  0.00  0.00            
ATOM   2790  N   ASN X 452      70.640  48.209  56.154  0.00  0.00            
ATOM   2791  HN  ASN X 452      69.944  48.337  55.465  0.00  0.00            
ATOM   2792  CA  ASN X 452      70.648  46.837  56.584  0.00  0.00            
ATOM   2793  HA  ASN X 452      70.944  46.807  57.617  0.00  0.00            
ATOM   2794  CB  ASN X 452      69.260  46.190  56.605  0.00  0.00            
ATOM   2795  HB1 ASN X 452      68.852  46.318  55.572  0.00  0.00            
ATOM   2796  HB2 ASN X 452      69.324  45.133  56.944  0.00  0.00            
ATOM   2797  CG  ASN X 452      68.331  46.980  57.507  0.00  0.00            
ATOM   2798  OD1 ASN X 452      68.553  47.895  58.299  0.00  0.00            
ATOM   2799  ND2 ASN X 452      67.000  46.731  57.320  0.00  0.00            
ATOM   2800 HD21 ASN X 452      66.741  45.990  56.705  0.00  0.00            
ATOM   2801 HD22 ASN X 452      66.356  47.344  57.781  0.00  0.00            
ATOM   2802  C   ASN X 452      71.488  45.995  55.684  0.00  0.00            
ATOM   2803  O   ASN X 452      71.729  44.806  55.816  0.00  0.00            
ATOM   2804  N   TYR X 453      72.108  46.677  54.698  0.00  0.00            
ATOM   2805  HN  TYR X 453      72.029  47.664  54.634  0.00  0.00            
ATOM   2806  CA  TYR X 453      72.896  46.066  53.679  0.00  0.00            
ATOM   2807  HA  TYR X 453      73.267  45.116  54.028  0.00  0.00            
ATOM   2808  CB  TYR X 453      72.158  46.104  52.323  0.00  0.00            
ATOM   2809  HB1 TYR X 453      71.961  47.166  52.081  0.00  0.00            
ATOM   2810  HB2 TYR X 453      72.806  45.677  51.528  0.00  0.00            
ATOM   2811  CG  TYR X 453      70.904  45.296  52.299  0.00  0.00            
ATOM   2812  CD1 TYR X 453      69.732  45.931  52.644  0.00  0.00            
ATOM   2813  HD1 TYR X 453      69.692  46.950  53.011  0.00  0.00            
ATOM   2814  CE1 TYR X 453      68.567  45.197  52.647  0.00  0.00            
ATOM   2815  HE1 TYR X 453      67.668  45.649  53.022  0.00  0.00            
ATOM   2816  CZ  TYR X 453      68.595  43.900  52.180  0.00  0.00            
ATOM   2817  OH  TYR X 453      67.298  43.365  52.055  0.00  0.00            
ATOM   2818  HH  TYR X 453      66.654  44.072  52.007  0.00  0.00            
ATOM   2819  CD2 TYR X 453      70.961  43.986  51.914  0.00  0.00            
ATOM   2820  HD2 TYR X 453      71.907  43.589  51.586  0.00  0.00            
ATOM   2821  CE2 TYR X 453      69.776  43.277  51.854  0.00  0.00            
ATOM   2822  HE2 TYR X 453      69.645  42.258  51.523  0.00  0.00            
ATOM   2823  C   TYR X 453      74.086  46.919  53.377  0.00  0.00            
ATOM   2824  O   TYR X 453      73.962  48.136  53.316  0.00  0.00            
ATOM   2825  N   THR X 454      75.292  46.351  53.249  0.00  0.00            
ATOM   2826  HN  THR X 454      75.401  45.362  53.273  0.00  0.00            
ATOM   2827  CA  THR X 454      76.472  47.129  53.022  0.00  0.00            
ATOM   2828  HA  THR X 454      76.412  48.146  53.379  0.00  0.00            
ATOM   2829  CB  THR X 454      77.637  46.522  53.748  0.00  0.00            
ATOM   2830  HB  THR X 454      78.555  47.056  53.412  0.00  0.00            
ATOM   2831  OG1 THR X 454      77.894  45.177  53.391  0.00  0.00            
ATOM   2832  HG1 THR X 454      77.946  45.208  52.427  0.00  0.00            
ATOM   2833  CG2 THR X 454      77.557  46.632  55.283  0.00  0.00            
ATOM   2834 HG21 THR X 454      78.462  46.278  55.833  0.00  0.00            
ATOM   2835 HG22 THR X 454      77.368  47.684  55.593  0.00  0.00            
ATOM   2836 HG23 THR X 454      76.778  46.011  55.779  0.00  0.00            
ATOM   2837  C   THR X 454      76.826  47.181  51.574  0.00  0.00            
ATOM   2838  O   THR X 454      76.983  46.162  50.909  0.00  0.00            
ATOM   2839  N   LYS X 455      77.014  48.398  51.029  0.00  0.00            
ATOM   2840  HN  LYS X 455      76.695  49.209  51.514  0.00  0.00            
ATOM   2841  CA  LYS X 455      77.355  48.545  49.653  0.00  0.00            
ATOM   2842  HA  LYS X 455      76.712  47.862  49.114  0.00  0.00            
ATOM   2843  CB  LYS X 455      77.005  49.983  49.240  0.00  0.00            
ATOM   2844  HB1 LYS X 455      77.616  50.615  49.912  0.00  0.00            
ATOM   2845  HB2 LYS X 455      77.196  50.249  48.172  0.00  0.00            
ATOM   2846  CG  LYS X 455      75.514  50.334  49.356  0.00  0.00            
ATOM   2847  HG1 LYS X 455      74.831  49.613  48.859  0.00  0.00            
ATOM   2848  HG2 LYS X 455      75.050  50.308  50.359  0.00  0.00            
ATOM   2849  CD  LYS X 455      75.308  51.744  48.808  0.00  0.00            
ATOM   2850  HD1 LYS X 455      76.032  52.426  49.309  0.00  0.00            
ATOM   2851  HD2 LYS X 455      75.694  51.746  47.765  0.00  0.00            
ATOM   2852  CE  LYS X 455      73.904  52.344  48.869  0.00  0.00            
ATOM   2853  HE1 LYS X 455      73.954  53.184  48.137  0.00  0.00            
ATOM   2854  HE2 LYS X 455      73.065  51.691  48.523  0.00  0.00            
ATOM   2855  NZ  LYS X 455      73.610  52.858  50.218  0.00  0.00            
ATOM   2856  HZ1 LYS X 455      72.708  53.375  50.258  0.00  0.00            
ATOM   2857  HZ2 LYS X 455      73.590  52.064  50.887  0.00  0.00            
ATOM   2858  HZ3 LYS X 455      74.330  53.572  50.476  0.00  0.00            
ATOM   2859  C   LYS X 455      78.770  48.217  49.322  0.00  0.00            
ATOM   2860  O   LYS X 455      79.646  48.453  50.140  0.00  0.00            
ATOM   2861  N   VAL X 456      79.021  47.633  48.127  0.00  0.00            
ATOM   2862  HN  VAL X 456      78.301  47.422  47.472  0.00  0.00            
ATOM   2863  CA  VAL X 456      80.330  47.265  47.686  0.00  0.00            
ATOM   2864  HA  VAL X 456      81.117  47.761  48.243  0.00  0.00            
ATOM   2865  CB  VAL X 456      80.735  45.834  47.900  0.00  0.00            
ATOM   2866  HB  VAL X 456      81.804  45.705  47.647  0.00  0.00            
ATOM   2867  CG1 VAL X 456      80.695  45.511  49.407  0.00  0.00            
ATOM   2868 HG11 VAL X 456      81.210  44.552  49.600  0.00  0.00            
ATOM   2869 HG12 VAL X 456      81.224  46.232  50.071  0.00  0.00            
ATOM   2870 HG13 VAL X 456      79.655  45.471  49.814  0.00  0.00            
ATOM   2871  CG2 VAL X 456      79.904  44.754  47.195  0.00  0.00            
ATOM   2872 HG21 VAL X 456      80.442  43.788  47.288  0.00  0.00            
ATOM   2873 HG22 VAL X 456      78.874  44.735  47.611  0.00  0.00            
ATOM   2874 HG23 VAL X 456      79.821  45.159  46.160  0.00  0.00            
ATOM   2875  C   VAL X 456      80.586  47.679  46.279  0.00  0.00            
ATOM   2876  O   VAL X 456      79.768  47.677  45.365  0.00  0.00            
ATOM   2877  N   GLU X 457      81.867  48.005  46.018  0.00  0.00            
ATOM   2878  HN  GLU X 457      82.518  48.031  46.765  0.00  0.00            
ATOM   2879  CA  GLU X 457      82.465  48.173  44.727  0.00  0.00            
ATOM   2880  HA  GLU X 457      82.026  49.078  44.330  0.00  0.00            
ATOM   2881  CB  GLU X 457      83.965  48.391  44.991  0.00  0.00            
ATOM   2882  HB1 GLU X 457      84.092  49.355  45.536  0.00  0.00            
ATOM   2883  HB2 GLU X 457      84.427  47.581  45.593  0.00  0.00            
ATOM   2884  CG  GLU X 457      84.773  48.533  43.708  0.00  0.00            
ATOM   2885  HG1 GLU X 457      84.647  47.632  43.068  0.00  0.00            
ATOM   2886  HG2 GLU X 457      84.419  49.407  43.124  0.00  0.00            
ATOM   2887  CD  GLU X 457      86.276  48.696  43.905  0.00  0.00            
ATOM   2888  OE1 GLU X 457      86.678  49.584  44.704  0.00  0.00            
ATOM   2889  OE2 GLU X 457      87.019  48.023  43.141  0.00  0.00            
ATOM   2890  C   GLU X 457      82.301  47.047  43.771  0.00  0.00            
ATOM   2891  O   GLU X 457      82.316  45.872  44.147  0.00  0.00            
ATOM   2892  N   PHE X 458      82.136  47.371  42.480  0.00  0.00            
ATOM   2893  HN  PHE X 458      82.243  48.325  42.193  0.00  0.00            
ATOM   2894  CA  PHE X 458      81.820  46.372  41.511  0.00  0.00            
ATOM   2895  HA  PHE X 458      81.070  45.761  41.987  0.00  0.00            
ATOM   2896  CB  PHE X 458      81.231  46.886  40.175  0.00  0.00            
ATOM   2897  HB1 PHE X 458      80.390  47.543  40.467  0.00  0.00            
ATOM   2898  HB2 PHE X 458      81.984  47.459  39.591  0.00  0.00            
ATOM   2899  CG  PHE X 458      80.654  45.764  39.378  0.00  0.00            
ATOM   2900  CD1 PHE X 458      79.494  45.194  39.831  0.00  0.00            
ATOM   2901  HD1 PHE X 458      79.033  45.649  40.699  0.00  0.00            
ATOM   2902  CE1 PHE X 458      78.892  44.178  39.117  0.00  0.00            
ATOM   2903  HE1 PHE X 458      77.942  43.791  39.421  0.00  0.00            
ATOM   2904  CZ  PHE X 458      79.470  43.713  37.952  0.00  0.00            
ATOM   2905  HZ  PHE X 458      78.990  42.957  37.342  0.00  0.00            
ATOM   2906  CD2 PHE X 458      81.221  45.328  38.201  0.00  0.00            
ATOM   2907  HD2 PHE X 458      82.074  45.791  37.718  0.00  0.00            
ATOM   2908  CE2 PHE X 458      80.629  44.304  37.508  0.00  0.00            
ATOM   2909  HE2 PHE X 458      81.018  44.031  36.544  0.00  0.00            
ATOM   2910  C   PHE X 458      82.935  45.405  41.299  0.00  0.00            
ATOM   2911  O   PHE X 458      84.042  45.870  41.063  0.00  0.00            
ATOM   2912  N   GLY X 459      82.701  44.083  41.378  0.00  0.00            
ATOM   2913  HN  GLY X 459      81.760  43.840  41.592  0.00  0.00            
ATOM   2914  CA  GLY X 459      83.703  43.057  41.358  0.00  0.00            
ATOM   2915  HA1 GLY X 459      83.344  42.225  40.767  0.00  0.00            
ATOM   2916  HA2 GLY X 459      84.644  43.450  41.003  0.00  0.00            
ATOM   2917  C   GLY X 459      84.101  42.541  42.699  0.00  0.00            
ATOM   2918  O   GLY X 459      84.493  41.382  42.803  0.00  0.00            
ATOM   2919  N   GLU X 460      83.799  43.247  43.804  0.00  0.00            
ATOM   2920  HN  GLU X 460      83.591  44.211  43.729  0.00  0.00            
ATOM   2921  CA  GLU X 460      84.166  42.840  45.136  0.00  0.00            
ATOM   2922  HA  GLU X 460      84.865  42.023  45.033  0.00  0.00            
ATOM   2923  CB  GLU X 460      84.683  44.085  45.862  0.00  0.00            
ATOM   2924  HB1 GLU X 460      83.946  44.920  45.813  0.00  0.00            
ATOM   2925  HB2 GLU X 460      84.724  43.732  46.922  0.00  0.00            
ATOM   2926  CG  GLU X 460      86.063  44.593  45.450  0.00  0.00            
ATOM   2927  HG1 GLU X 460      86.093  44.906  44.375  0.00  0.00            
ATOM   2928  HG2 GLU X 460      86.391  45.492  46.005  0.00  0.00            
ATOM   2929  CD  GLU X 460      87.136  43.565  45.793  0.00  0.00            
ATOM   2930  OE1 GLU X 460      87.692  42.908  44.882  0.00  0.00            
ATOM   2931  OE2 GLU X 460      87.421  43.378  47.007  0.00  0.00            
ATOM   2932  C   GLU X 460      82.980  42.276  45.828  0.00  0.00            
ATOM   2933  O   GLU X 460      83.024  42.104  47.046  0.00  0.00            
ATOM   2934  N   HIS X 461      81.925  41.940  45.063  0.00  0.00            
ATOM   2935  HN  HIS X 461      82.045  42.102  44.092  0.00  0.00            
ATOM   2936  CA  HIS X 461      80.757  41.249  45.524  0.00  0.00            
ATOM   2937  HA  HIS X 461      80.574  41.784  46.444  0.00  0.00            
ATOM   2938  CB  HIS X 461      79.510  41.596  44.685  0.00  0.00            
ATOM   2939  HB1 HIS X 461      78.543  41.125  44.945  0.00  0.00            
ATOM   2940  HB2 HIS X 461      79.213  42.630  44.923  0.00  0.00            
ATOM   2941  ND1 HIS X 461      80.392  42.258  42.393  0.00  0.00            
ATOM   2942  CG  HIS X 461      79.710  41.382  43.211  0.00  0.00            
ATOM   2943  CE1 HIS X 461      80.293  41.727  41.185  0.00  0.00            
ATOM   2944  HE1 HIS X 461      80.683  42.243  40.316  0.00  0.00            
ATOM   2945  NE2 HIS X 461      79.546  40.590  41.188  0.00  0.00            
ATOM   2946  HE2 HIS X 461      79.195  40.171  40.347  0.00  0.00            
ATOM   2947  CD2 HIS X 461      79.229  40.329  42.502  0.00  0.00            
ATOM   2948  HD2 HIS X 461      78.413  39.697  42.848  0.00  0.00            
ATOM   2949  C   HIS X 461      80.820  39.787  45.812  0.00  0.00            
ATOM   2950  O   HIS X 461      80.051  39.281  46.631  0.00  0.00            
ATOM   2951  N   TYR X 462      81.877  39.146  45.274  0.00  0.00            
ATOM   2952  HN  TYR X 462      82.445  39.589  44.595  0.00  0.00            
ATOM   2953  CA  TYR X 462      82.010  37.742  45.519  0.00  0.00            
ATOM   2954  HA  TYR X 462      81.008  37.325  45.554  0.00  0.00            
ATOM   2955  CB  TYR X 462      82.714  37.020  44.366  0.00  0.00            
ATOM   2956  HB1 TYR X 462      83.717  37.493  44.267  0.00  0.00            
ATOM   2957  HB2 TYR X 462      82.834  35.917  44.469  0.00  0.00            
ATOM   2958  CG  TYR X 462      81.881  37.145  43.132  0.00  0.00            
ATOM   2959  CD1 TYR X 462      80.876  36.270  42.798  0.00  0.00            
ATOM   2960  HD1 TYR X 462      80.501  35.606  43.558  0.00  0.00            
ATOM   2961  CE1 TYR X 462      80.264  36.349  41.563  0.00  0.00            
ATOM   2962  HE1 TYR X 462      79.452  35.668  41.381  0.00  0.00            
ATOM   2963  CZ  TYR X 462      80.741  37.190  40.592  0.00  0.00            
ATOM   2964  OH  TYR X 462      80.132  37.195  39.312  0.00  0.00            
ATOM   2965  HH  TYR X 462      79.536  37.945  39.293  0.00  0.00            
ATOM   2966  CD2 TYR X 462      82.431  37.883  42.110  0.00  0.00            
ATOM   2967  HD2 TYR X 462      83.251  38.549  42.364  0.00  0.00            
ATOM   2968  CE2 TYR X 462      81.880  37.912  40.850  0.00  0.00            
ATOM   2969  HE2 TYR X 462      82.334  38.581  40.141  0.00  0.00            
ATOM   2970  C   TYR X 462      82.697  37.398  46.805  0.00  0.00            
ATOM   2971  O   TYR X 462      83.822  37.800  47.076  0.00  0.00            
ATOM   2972  N   ALA X 463      82.115  36.492  47.608  0.00  0.00            
ATOM   2973  HN  ALA X 463      81.313  35.973  47.294  0.00  0.00            
ATOM   2974  CA  ALA X 463      82.799  35.966  48.737  0.00  0.00            
ATOM   2975  HA  ALA X 463      83.433  36.686  49.233  0.00  0.00            
ATOM   2976  CB  ALA X 463      81.752  35.531  49.784  0.00  0.00            
ATOM   2977  HB1 ALA X 463      82.334  35.018  50.579  0.00  0.00            
ATOM   2978  HB2 ALA X 463      81.175  36.390  50.169  0.00  0.00            
ATOM   2979  HB3 ALA X 463      81.057  34.749  49.422  0.00  0.00            
ATOM   2980  C   ALA X 463      83.739  34.841  48.471  0.00  0.00            
ATOM   2981  O   ALA X 463      84.589  34.433  49.255  0.00  0.00            
ATOM   2982  N   ARG X 464      83.701  34.202  47.283  0.00  0.00            
ATOM   2983  HN  ARG X 464      83.011  34.492  46.622  0.00  0.00            
ATOM   2984  CA  ARG X 464      84.555  33.142  46.830  0.00  0.00            
ATOM   2985  HA  ARG X 464      85.607  33.259  47.059  0.00  0.00            
ATOM   2986  CB  ARG X 464      83.976  31.852  47.440  0.00  0.00            
ATOM   2987  HB1 ARG X 464      83.590  31.890  48.480  0.00  0.00            
ATOM   2988  HB2 ARG X 464      83.108  31.387  46.919  0.00  0.00            
ATOM   2989  CG  ARG X 464      85.025  30.751  47.606  0.00  0.00            
ATOM   2990  HG1 ARG X 464      85.387  30.376  46.630  0.00  0.00            
ATOM   2991  HG2 ARG X 464      85.883  31.161  48.191  0.00  0.00            
ATOM   2992  CD  ARG X 464      84.578  29.573  48.482  0.00  0.00            
ATOM   2993  HD1 ARG X 464      84.091  29.686  49.475  0.00  0.00            
ATOM   2994  HD2 ARG X 464      83.803  29.082  47.866  0.00  0.00            
ATOM   2995  NE  ARG X 464      85.686  28.580  48.613  0.00  0.00            
ATOM   2996  HE  ARG X 464      85.937  28.026  47.817  0.00  0.00            
ATOM   2997  CZ  ARG X 464      86.511  28.524  49.701  0.00  0.00            
ATOM   2998  NH1 ARG X 464      87.446  27.566  49.935  0.00  0.00            
ATOM   2999 HH11 ARG X 464      87.746  26.985  49.172  0.00  0.00            
ATOM   3000 HH12 ARG X 464      88.054  27.675  50.725  0.00  0.00            
ATOM   3001  NH2 ARG X 464      86.388  29.277  50.837  0.00  0.00            
ATOM   3002 HH21 ARG X 464      85.709  29.996  50.978  0.00  0.00            
ATOM   3003 HH22 ARG X 464      86.941  29.147  51.663  0.00  0.00            
ATOM   3004  C   ARG X 464      84.383  33.012  45.360  0.00  0.00            
ATOM   3005  O   ARG X 464      83.349  33.363  44.797  0.00  0.00            
ATOM   3006  N   LEU X 465      85.450  32.475  44.735  0.00  0.00            
ATOM   3007  HN  LEU X 465      86.225  32.126  45.251  0.00  0.00            
ATOM   3008  CA  LEU X 465      85.497  32.333  43.312  0.00  0.00            
ATOM   3009  HA  LEU X 465      84.588  32.757  42.907  0.00  0.00            
ATOM   3010  CB  LEU X 465      86.730  32.981  42.665  0.00  0.00            
ATOM   3011  HB1 LEU X 465      87.628  32.372  42.883  0.00  0.00            
ATOM   3012  HB2 LEU X 465      86.470  33.271  41.625  0.00  0.00            
ATOM   3013  CG  LEU X 465      87.077  34.346  43.288  0.00  0.00            
ATOM   3014  HG  LEU X 465      87.060  34.347  44.400  0.00  0.00            
ATOM   3015  CD1 LEU X 465      88.497  34.817  42.909  0.00  0.00            
ATOM   3016 HD11 LEU X 465      88.784  35.569  43.665  0.00  0.00            
ATOM   3017 HD12 LEU X 465      89.251  34.009  43.047  0.00  0.00            
ATOM   3018 HD13 LEU X 465      88.496  35.161  41.851  0.00  0.00            
ATOM   3019  CD2 LEU X 465      86.086  35.437  42.822  0.00  0.00            
ATOM   3020 HD21 LEU X 465      86.591  36.396  43.047  0.00  0.00            
ATOM   3021 HD22 LEU X 465      85.954  35.354  41.722  0.00  0.00            
ATOM   3022 HD23 LEU X 465      85.135  35.279  43.381  0.00  0.00            
ATOM   3023  C   LEU X 465      85.493  30.862  43.077  0.00  0.00            
ATOM   3024  O   LEU X 465      85.007  30.416  42.044  0.00  0.00            
ATOM   3025  N   ARG X 466      86.052  29.960  43.909  0.00  0.00            
ATOM   3026  HN  ARG X 466      86.373  30.379  44.760  0.00  0.00            
ATOM   3027  CA  ARG X 466      86.016  28.542  43.730  0.00  0.00            
ATOM   3028  HA  ARG X 466      85.443  28.238  42.864  0.00  0.00            
ATOM   3029  CB  ARG X 466      87.452  28.070  43.480  0.00  0.00            
ATOM   3030  HB1 ARG X 466      88.150  28.126  44.346  0.00  0.00            
ATOM   3031  HB2 ARG X 466      87.321  27.003  43.193  0.00  0.00            
ATOM   3032  CG  ARG X 466      88.009  28.741  42.222  0.00  0.00            
ATOM   3033  HG1 ARG X 466      87.326  28.927  41.369  0.00  0.00            
ATOM   3034  HG2 ARG X 466      88.291  29.770  42.506  0.00  0.00            
ATOM   3035  CD  ARG X 466      89.382  28.222  41.764  0.00  0.00            
ATOM   3036  HD1 ARG X 466      89.999  27.854  42.608  0.00  0.00            
ATOM   3037  HD2 ARG X 466      89.115  27.432  41.042  0.00  0.00            
ATOM   3038  NE  ARG X 466      90.069  29.281  40.983  0.00  0.00            
ATOM   3039  HE  ARG X 466      89.881  29.377  39.998  0.00  0.00            
ATOM   3040  CZ  ARG X 466      90.755  30.327  41.527  0.00  0.00            
ATOM   3041  NH1 ARG X 466      91.070  30.459  42.849  0.00  0.00            
ATOM   3042 HH11 ARG X 466      90.765  29.844  43.578  0.00  0.00            
ATOM   3043 HH12 ARG X 466      91.832  31.071  43.075  0.00  0.00            
ATOM   3044  NH2 ARG X 466      91.144  31.358  40.710  0.00  0.00            
ATOM   3045 HH21 ARG X 466      90.826  31.393  39.767  0.00  0.00            
ATOM   3046 HH22 ARG X 466      91.466  32.206  41.128  0.00  0.00            
ATOM   3047  C   ARG X 466      85.442  27.814  44.901  0.00  0.00            
ATOM   3048  O   ARG X 466      86.038  27.732  45.965  0.00  0.00            
ATOM   3049  N   PRO X 467      84.264  27.258  44.860  0.00  0.00            
ATOM   3050  CD  PRO X 467      83.886  26.357  45.949  0.00  0.00            
ATOM   3051  HD1 PRO X 467      84.234  26.745  46.923  0.00  0.00            
ATOM   3052  HD2 PRO X 467      84.282  25.337  45.752  0.00  0.00            
ATOM   3053  CA  PRO X 467      83.084  27.604  44.133  0.00  0.00            
ATOM   3054  HA  PRO X 467      83.242  27.459  43.074  0.00  0.00            
ATOM   3055  CB  PRO X 467      81.911  26.719  44.548  0.00  0.00            
ATOM   3056  HB1 PRO X 467      80.913  27.194  44.447  0.00  0.00            
ATOM   3057  HB2 PRO X 467      81.905  25.783  43.943  0.00  0.00            
ATOM   3058  CG  PRO X 467      82.355  26.329  45.961  0.00  0.00            
ATOM   3059  HG1 PRO X 467      82.111  27.092  46.732  0.00  0.00            
ATOM   3060  HG2 PRO X 467      81.943  25.392  46.420  0.00  0.00            
ATOM   3061  C   PRO X 467      82.692  29.037  44.230  0.00  0.00            
ATOM   3062  O   PRO X 467      83.055  29.706  45.194  0.00  0.00            
ATOM   3063  N   LYS X 468      82.055  29.611  43.189  0.00  0.00            
ATOM   3064  HN  LYS X 468      81.623  29.003  42.520  0.00  0.00            
ATOM   3065  CA  LYS X 468      81.678  30.982  43.100  0.00  0.00            
ATOM   3066  HA  LYS X 468      82.549  31.525  43.445  0.00  0.00            
ATOM   3067  CB  LYS X 468      81.722  31.520  41.659  0.00  0.00            
ATOM   3068  HB1 LYS X 468      82.746  31.351  41.276  0.00  0.00            
ATOM   3069  HB2 LYS X 468      81.060  30.881  41.046  0.00  0.00            
ATOM   3070  CG  LYS X 468      81.219  32.946  41.402  0.00  0.00            
ATOM   3071  HG1 LYS X 468      80.123  32.950  41.604  0.00  0.00            
ATOM   3072  HG2 LYS X 468      81.738  33.638  42.098  0.00  0.00            
ATOM   3073  CD  LYS X 468      81.326  33.363  39.941  0.00  0.00            
ATOM   3074  HD1 LYS X 468      80.928  32.482  39.382  0.00  0.00            
ATOM   3075  HD2 LYS X 468      80.682  34.249  39.740  0.00  0.00            
ATOM   3076  CE  LYS X 468      82.703  33.709  39.380  0.00  0.00            
ATOM   3077  HE1 LYS X 468      83.103  34.643  39.844  0.00  0.00            
ATOM   3078  HE2 LYS X 468      83.445  32.905  39.577  0.00  0.00            
ATOM   3079  NZ  LYS X 468      82.770  34.088  37.950  0.00  0.00            
ATOM   3080  HZ1 LYS X 468      81.837  34.495  37.726  0.00  0.00            
ATOM   3081  HZ2 LYS X 468      83.470  34.839  37.753  0.00  0.00            
ATOM   3082  HZ3 LYS X 468      82.902  33.254  37.341  0.00  0.00            
ATOM   3083  C   LYS X 468      80.499  31.400  43.922  0.00  0.00            
ATOM   3084  O   LYS X 468      79.403  30.877  43.771  0.00  0.00            
ATOM   3085  N   LYS X 469      80.677  32.354  44.851  0.00  0.00            
ATOM   3086  HN  LYS X 469      81.513  32.881  44.985  0.00  0.00            
ATOM   3087  CA  LYS X 469      79.697  32.590  45.872  0.00  0.00            
ATOM   3088  HA  LYS X 469      78.721  32.351  45.463  0.00  0.00            
ATOM   3089  CB  LYS X 469      79.803  31.753  47.159  0.00  0.00            
ATOM   3090  HB1 LYS X 469      80.011  30.694  46.889  0.00  0.00            
ATOM   3091  HB2 LYS X 469      80.714  32.032  47.724  0.00  0.00            
ATOM   3092  CG  LYS X 469      78.482  31.814  47.922  0.00  0.00            
ATOM   3093  HG1 LYS X 469      78.153  32.834  48.251  0.00  0.00            
ATOM   3094  HG2 LYS X 469      77.748  31.387  47.212  0.00  0.00            
ATOM   3095  CD  LYS X 469      78.515  31.090  49.269  0.00  0.00            
ATOM   3096  HD1 LYS X 469      78.553  30.019  49.007  0.00  0.00            
ATOM   3097  HD2 LYS X 469      79.436  31.388  49.813  0.00  0.00            
ATOM   3098  CE  LYS X 469      77.297  31.313  50.175  0.00  0.00            
ATOM   3099  HE1 LYS X 469      77.453  30.857  51.174  0.00  0.00            
ATOM   3100  HE2 LYS X 469      77.001  32.364  50.362  0.00  0.00            
ATOM   3101  NZ  LYS X 469      76.115  30.635  49.571  0.00  0.00            
ATOM   3102  HZ1 LYS X 469      75.854  31.181  48.733  0.00  0.00            
ATOM   3103  HZ2 LYS X 469      76.400  29.646  49.399  0.00  0.00            
ATOM   3104  HZ3 LYS X 469      75.347  30.702  50.269  0.00  0.00            
ATOM   3105  C   LYS X 469      79.750  34.054  46.128  0.00  0.00            
ATOM   3106  O   LYS X 469      80.880  34.530  46.173  0.00  0.00            
ATOM   3107  N   LEU X 470      78.573  34.694  46.272  0.00  0.00            
ATOM   3108  HN  LEU X 470      77.810  34.094  46.075  0.00  0.00            
ATOM   3109  CA  LEU X 470      78.404  36.020  46.764  0.00  0.00            
ATOM   3110  HA  LEU X 470      79.121  36.683  46.313  0.00  0.00            
ATOM   3111  CB  LEU X 470      77.002  36.517  46.371  0.00  0.00            
ATOM   3112  HB1 LEU X 470      76.264  35.846  46.862  0.00  0.00            
ATOM   3113  HB2 LEU X 470      76.823  37.577  46.661  0.00  0.00            
ATOM   3114  CG  LEU X 470      76.570  36.421  44.892  0.00  0.00            
ATOM   3115  HG  LEU X 470      76.729  35.360  44.602  0.00  0.00            
ATOM   3116  CD1 LEU X 470      75.111  36.760  44.549  0.00  0.00            
ATOM   3117 HD11 LEU X 470      74.820  37.756  44.951  0.00  0.00            
ATOM   3118 HD12 LEU X 470      74.966  36.827  43.448  0.00  0.00            
ATOM   3119 HD13 LEU X 470      74.437  35.974  44.950  0.00  0.00            
ATOM   3120  CD2 LEU X 470      77.482  37.095  43.854  0.00  0.00            
ATOM   3121 HD21 LEU X 470      77.037  37.063  42.842  0.00  0.00            
ATOM   3122 HD22 LEU X 470      77.515  38.192  44.037  0.00  0.00            
ATOM   3123 HD23 LEU X 470      78.507  36.703  43.999  0.00  0.00            
ATOM   3124  C   LEU X 470      78.535  36.180  48.240  0.00  0.00            
ATOM   3125  O   LEU X 470      78.344  35.262  49.044  0.00  0.00            
ATOM   3126  N   LYS X 471      78.919  37.392  48.674  0.00  0.00            
ATOM   3127  HN  LYS X 471      78.984  38.061  47.925  0.00  0.00            
ATOM   3128  CA  LYS X 471      78.827  37.889  50.010  0.00  0.00            
ATOM   3129  HA  LYS X 471      79.334  37.227  50.703  0.00  0.00            
ATOM   3130  CB  LYS X 471      79.606  39.208  50.165  0.00  0.00            
ATOM   3131  HB1 LYS X 471      79.213  39.833  49.338  0.00  0.00            
ATOM   3132  HB2 LYS X 471      79.412  39.658  51.161  0.00  0.00            
ATOM   3133  CG  LYS X 471      81.096  39.056  49.894  0.00  0.00            
ATOM   3134  HG1 LYS X 471      81.415  38.517  50.814  0.00  0.00            
ATOM   3135  HG2 LYS X 471      81.271  38.451  48.979  0.00  0.00            
ATOM   3136  CD  LYS X 471      81.781  40.426  49.802  0.00  0.00            
ATOM   3137  HD1 LYS X 471      81.383  40.893  48.876  0.00  0.00            
ATOM   3138  HD2 LYS X 471      81.289  41.046  50.587  0.00  0.00            
ATOM   3139  CE  LYS X 471      83.302  40.349  49.857  0.00  0.00            
ATOM   3140  HE1 LYS X 471      83.617  39.925  50.839  0.00  0.00            
ATOM   3141  HE2 LYS X 471      83.813  39.807  49.027  0.00  0.00            
ATOM   3142  NZ  LYS X 471      83.797  41.733  49.730  0.00  0.00            
ATOM   3143  HZ1 LYS X 471      84.821  41.609  49.695  0.00  0.00            
ATOM   3144  HZ2 LYS X 471      83.468  42.194  48.846  0.00  0.00            
ATOM   3145  HZ3 LYS X 471      83.465  42.258  50.566  0.00  0.00            
ATOM   3146  C   LYS X 471      77.422  38.008  50.496  0.00  0.00            
ATOM   3147  O   LYS X 471      76.541  38.408  49.743  0.00  0.00            
ATOM   3148  N   ALA X 472      77.232  37.860  51.816  0.00  0.00            
ATOM   3149  HN  ALA X 472      77.993  37.627  52.424  0.00  0.00            
ATOM   3150  CA  ALA X 472      76.012  37.960  52.550  0.00  0.00            
ATOM   3151  HA  ALA X 472      75.225  37.578  51.915  0.00  0.00            
ATOM   3152  CB  ALA X 472      75.910  37.056  53.796  0.00  0.00            
ATOM   3153  HB1 ALA X 472      75.000  37.302  54.386  0.00  0.00            
ATOM   3154  HB2 ALA X 472      75.868  35.974  53.552  0.00  0.00            
ATOM   3155  HB3 ALA X 472      76.781  37.212  54.469  0.00  0.00            
ATOM   3156  C   ALA X 472      75.833  39.389  52.933  0.00  0.00            
ATOM   3157  O   ALA X 472      76.792  40.091  53.238  0.00  0.00            
ATOM   3158  N   ASN X 473      74.596  39.894  52.755  0.00  0.00            
ATOM   3159  HN  ASN X 473      73.898  39.299  52.338  0.00  0.00            
ATOM   3160  CA  ASN X 473      74.070  41.158  53.171  0.00  0.00            
ATOM   3161  HA  ASN X 473      73.079  41.208  52.741  0.00  0.00            
ATOM   3162  CB  ASN X 473      73.899  41.345  54.688  0.00  0.00            
ATOM   3163  HB1 ASN X 473      74.938  41.423  55.080  0.00  0.00            
ATOM   3164  HB2 ASN X 473      73.425  42.339  54.824  0.00  0.00            
ATOM   3165  CG  ASN X 473      73.237  40.148  55.359  0.00  0.00            
ATOM   3166  OD1 ASN X 473      73.908  39.196  55.746  0.00  0.00            
ATOM   3167  ND2 ASN X 473      71.883  40.124  55.516  0.00  0.00            
ATOM   3168 HD21 ASN X 473      71.361  40.941  55.303  0.00  0.00            
ATOM   3169 HD22 ASN X 473      71.424  39.271  55.767  0.00  0.00            
ATOM   3170  C   ASN X 473      74.683  42.322  52.481  0.00  0.00            
ATOM   3171  O   ASN X 473      74.736  43.400  53.077  0.00  0.00            
ATOM   3172  N   ILE X 474      75.225  42.224  51.259  0.00  0.00            
ATOM   3173  HN  ILE X 474      75.194  41.311  50.852  0.00  0.00            
ATOM   3174  CA  ILE X 474      75.793  43.280  50.475  0.00  0.00            
ATOM   3175  HA  ILE X 474      75.949  44.040  51.226  0.00  0.00            
ATOM   3176  CB  ILE X 474      77.048  42.920  49.741  0.00  0.00            
ATOM   3177  HB  ILE X 474      77.331  43.703  48.990  0.00  0.00            
ATOM   3178  CG2 ILE X 474      78.197  42.794  50.752  0.00  0.00            
ATOM   3179 HG21 ILE X 474      79.079  42.400  50.202  0.00  0.00            
ATOM   3180 HG22 ILE X 474      78.353  43.668  51.415  0.00  0.00            
ATOM   3181 HG23 ILE X 474      77.947  41.969  51.458  0.00  0.00            
ATOM   3182  CG1 ILE X 474      76.916  41.670  48.855  0.00  0.00            
ATOM   3183 HG11 ILE X 474      76.833  40.694  49.385  0.00  0.00            
ATOM   3184 HG12 ILE X 474      75.997  41.809  48.249  0.00  0.00            
ATOM   3185  CD  ILE X 474      78.062  41.638  47.844  0.00  0.00            
ATOM   3186  HD1 ILE X 474      78.094  42.624  47.332  0.00  0.00            
ATOM   3187  HD2 ILE X 474      79.031  41.544  48.377  0.00  0.00            
ATOM   3188  HD3 ILE X 474      78.007  40.848  47.067  0.00  0.00            
ATOM   3189  C   ILE X 474      74.883  43.934  49.491  0.00  0.00            
ATOM   3190  O   ILE X 474      73.821  43.417  49.140  0.00  0.00            
ATOM   3191  N   GLU X 475      75.241  45.116  48.974  0.00  0.00            
ATOM   3192  HN  GLU X 475      75.980  45.596  49.450  0.00  0.00            
ATOM   3193  CA  GLU X 475      74.690  45.609  47.751  0.00  0.00            
ATOM   3194  HA  GLU X 475      74.056  44.871  47.286  0.00  0.00            
ATOM   3195  CB  GLU X 475      73.659  46.705  48.066  0.00  0.00            
ATOM   3196  HB1 GLU X 475      72.828  46.154  48.556  0.00  0.00            
ATOM   3197  HB2 GLU X 475      74.036  47.410  48.837  0.00  0.00            
ATOM   3198  CG  GLU X 475      73.229  47.594  46.888  0.00  0.00            
ATOM   3199  HG1 GLU X 475      74.080  48.129  46.430  0.00  0.00            
ATOM   3200  HG2 GLU X 475      72.842  46.975  46.060  0.00  0.00            
ATOM   3201  CD  GLU X 475      72.186  48.585  47.401  0.00  0.00            
ATOM   3202  OE1 GLU X 475      72.367  49.804  47.167  0.00  0.00            
ATOM   3203  OE2 GLU X 475      71.186  48.234  48.082  0.00  0.00            
ATOM   3204  C   GLU X 475      75.639  46.010  46.673  0.00  0.00            
ATOM   3205  O   GLU X 475      76.587  46.749  46.945  0.00  0.00            
ATOM   3206  N   TYR X 476      75.479  45.515  45.431  0.00  0.00            
ATOM   3207  HN  TYR X 476      74.715  44.906  45.255  0.00  0.00            
ATOM   3208  CA  TYR X 476      76.331  45.771  44.311  0.00  0.00            
ATOM   3209  HA  TYR X 476      76.888  46.679  44.521  0.00  0.00            
ATOM   3210  CB  TYR X 476      77.248  44.656  43.773  0.00  0.00            
ATOM   3211  HB1 TYR X 476      77.811  45.065  42.916  0.00  0.00            
ATOM   3212  HB2 TYR X 476      78.076  44.421  44.474  0.00  0.00            
ATOM   3213  CG  TYR X 476      76.541  43.386  43.456  0.00  0.00            
ATOM   3214  CD1 TYR X 476      76.165  42.509  44.452  0.00  0.00            
ATOM   3215  HD1 TYR X 476      76.324  42.797  45.479  0.00  0.00            
ATOM   3216  CE1 TYR X 476      75.597  41.301  44.134  0.00  0.00            
ATOM   3217  HE1 TYR X 476      75.249  40.703  44.960  0.00  0.00            
ATOM   3218  CZ  TYR X 476      75.264  41.059  42.819  0.00  0.00            
ATOM   3219  OH  TYR X 476      74.514  39.895  42.583  0.00  0.00            
ATOM   3220  HH  TYR X 476      74.488  39.844  41.623  0.00  0.00            
ATOM   3221  CD2 TYR X 476      76.239  43.094  42.145  0.00  0.00            
ATOM   3222  HD2 TYR X 476      76.560  43.862  41.446  0.00  0.00            
ATOM   3223  CE2 TYR X 476      75.662  41.895  41.806  0.00  0.00            
ATOM   3224  HE2 TYR X 476      75.422  41.665  40.773  0.00  0.00            
ATOM   3225  C   TYR X 476      75.497  46.316  43.197  0.00  0.00            
ATOM   3226  O   TYR X 476      74.294  46.101  43.041  0.00  0.00            
ATOM   3227  N   THR X 477      76.122  47.126  42.322  0.00  0.00            
ATOM   3228  HN  THR X 477      77.051  47.429  42.515  0.00  0.00            
ATOM   3229  CA  THR X 477      75.515  47.765  41.197  0.00  0.00            
ATOM   3230  HA  THR X 477      74.536  47.302  41.145  0.00  0.00            
ATOM   3231  CB  THR X 477      75.421  49.259  41.358  0.00  0.00            
ATOM   3232  HB  THR X 477      76.476  49.586  41.301  0.00  0.00            
ATOM   3233  OG1 THR X 477      74.822  49.677  42.576  0.00  0.00            
ATOM   3234  HG1 THR X 477      75.343  49.298  43.289  0.00  0.00            
ATOM   3235  CG2 THR X 477      74.601  49.988  40.281  0.00  0.00            
ATOM   3236 HG21 THR X 477      73.579  49.549  40.306  0.00  0.00            
ATOM   3237 HG22 THR X 477      74.435  51.069  40.439  0.00  0.00            
ATOM   3238 HG23 THR X 477      75.049  49.872  39.268  0.00  0.00            
ATOM   3239  C   THR X 477      76.351  47.473  39.996  0.00  0.00            
ATOM   3240  O   THR X 477      77.568  47.533  40.094  0.00  0.00            
ATOM   3241  N   THR X 478      75.727  47.040  38.888  0.00  0.00            
ATOM   3242  HN  THR X 478      74.727  47.038  38.853  0.00  0.00            
ATOM   3243  CA  THR X 478      76.315  46.689  37.635  0.00  0.00            
ATOM   3244  HA  THR X 478      77.163  46.059  37.863  0.00  0.00            
ATOM   3245  CB  THR X 478      75.494  45.853  36.701  0.00  0.00            
ATOM   3246  HB  THR X 478      76.151  45.602  35.834  0.00  0.00            
ATOM   3247  OG1 THR X 478      74.296  46.561  36.399  0.00  0.00            
ATOM   3248  HG1 THR X 478      74.052  46.360  35.494  0.00  0.00            
ATOM   3249  CG2 THR X 478      75.146  44.501  37.362  0.00  0.00            
ATOM   3250 HG21 THR X 478      74.412  43.856  36.818  0.00  0.00            
ATOM   3251 HG22 THR X 478      76.047  43.872  37.450  0.00  0.00            
ATOM   3252 HG23 THR X 478      74.777  44.659  38.394  0.00  0.00            
ATOM   3253  C   THR X 478      76.908  47.862  36.934  0.00  0.00            
ATOM   3254  O   THR X 478      76.510  49.011  37.111  0.00  0.00            
ATOM   3255  N   PRO X 479      77.813  47.751  36.002  0.00  0.00            
ATOM   3256  CD  PRO X 479      78.805  46.689  36.034  0.00  0.00            
ATOM   3257  HD1 PRO X 479      78.356  45.675  35.996  0.00  0.00            
ATOM   3258  HD2 PRO X 479      79.402  46.689  36.973  0.00  0.00            
ATOM   3259  CA  PRO X 479      78.122  48.848  35.139  0.00  0.00            
ATOM   3260  HA  PRO X 479      78.180  49.807  35.633  0.00  0.00            
ATOM   3261  CB  PRO X 479      79.484  48.462  34.580  0.00  0.00            
ATOM   3262  HB1 PRO X 479      79.806  48.642  33.532  0.00  0.00            
ATOM   3263  HB2 PRO X 479      80.259  48.934  35.218  0.00  0.00            
ATOM   3264  CG  PRO X 479      79.592  46.931  34.734  0.00  0.00            
ATOM   3265  HG1 PRO X 479      79.021  46.440  33.922  0.00  0.00            
ATOM   3266  HG2 PRO X 479      80.657  46.624  34.793  0.00  0.00            
ATOM   3267  C   PRO X 479      77.051  49.065  34.123  0.00  0.00            
ATOM   3268  O   PRO X 479      77.200  50.025  33.365  0.00  0.00            
ATOM   3269  N   THR X 480      75.885  48.391  34.121  0.00  0.00            
ATOM   3270  HN  THR X 480      75.666  47.627  34.712  0.00  0.00            
ATOM   3271  CA  THR X 480      74.693  48.789  33.430  0.00  0.00            
ATOM   3272  HA  THR X 480      74.883  49.595  32.735  0.00  0.00            
ATOM   3273  CB  THR X 480      74.053  47.596  32.777  0.00  0.00            
ATOM   3274  HB  THR X 480      72.996  47.755  32.478  0.00  0.00            
ATOM   3275  OG1 THR X 480      74.238  46.424  33.569  0.00  0.00            
ATOM   3276  HG1 THR X 480      74.188  45.650  33.002  0.00  0.00            
ATOM   3277  CG2 THR X 480      74.791  47.333  31.451  0.00  0.00            
ATOM   3278 HG21 THR X 480      74.343  46.612  30.750  0.00  0.00            
ATOM   3279 HG22 THR X 480      74.793  48.318  30.929  0.00  0.00            
ATOM   3280 HG23 THR X 480      75.848  47.155  31.752  0.00  0.00            
ATOM   3281  C   THR X 480      73.668  49.434  34.289  0.00  0.00            
ATOM   3282  O   THR X 480      72.634  49.775  33.727  0.00  0.00            
ATOM   3283  N   GLY X 481      73.892  49.614  35.606  0.00  0.00            
ATOM   3284  HN  GLY X 481      74.777  49.431  36.023  0.00  0.00            
ATOM   3285  CA  GLY X 481      72.997  50.227  36.542  0.00  0.00            
ATOM   3286  HA1 GLY X 481      73.651  50.519  37.350  0.00  0.00            
ATOM   3287  HA2 GLY X 481      72.582  51.073  36.008  0.00  0.00            
ATOM   3288  C   GLY X 481      71.888  49.427  37.132  0.00  0.00            
ATOM   3289  O   GLY X 481      70.886  50.007  37.516  0.00  0.00            
ATOM   3290  N   HIS X 482      72.074  48.092  37.204  0.00  0.00            
ATOM   3291  HN  HIS X 482      72.902  47.698  36.812  0.00  0.00            
ATOM   3292  CA  HIS X 482      71.155  47.221  37.875  0.00  0.00            
ATOM   3293  HA  HIS X 482      70.212  47.723  37.995  0.00  0.00            
ATOM   3294  CB  HIS X 482      71.011  45.889  37.115  0.00  0.00            
ATOM   3295  HB1 HIS X 482      72.019  45.443  37.203  0.00  0.00            
ATOM   3296  HB2 HIS X 482      70.262  45.250  37.623  0.00  0.00            
ATOM   3297  ND1 HIS X 482      69.966  47.028  35.120  0.00  0.00            
ATOM   3298  CG  HIS X 482      70.813  46.059  35.643  0.00  0.00            
ATOM   3299  CE1 HIS X 482      70.188  46.978  33.825  0.00  0.00            
ATOM   3300  HE1 HIS X 482      69.751  47.680  33.111  0.00  0.00            
ATOM   3301  NE2 HIS X 482      71.038  45.985  33.458  0.00  0.00            
ATOM   3302  HE2 HIS X 482      71.454  45.748  32.583  0.00  0.00            
ATOM   3303  CD2 HIS X 482      71.432  45.386  34.634  0.00  0.00            
ATOM   3304  HD2 HIS X 482      72.253  44.700  34.785  0.00  0.00            
ATOM   3305  C   HIS X 482      71.746  47.039  39.227  0.00  0.00            
ATOM   3306  O   HIS X 482      72.946  46.845  39.422  0.00  0.00            
ATOM   3307  N   ILE X 483      70.842  47.015  40.228  0.00  0.00            
ATOM   3308  HN  ILE X 483      69.863  47.117  40.095  0.00  0.00            
ATOM   3309  CA  ILE X 483      71.331  46.981  41.567  0.00  0.00            
ATOM   3310  HA  ILE X 483      72.400  46.900  41.691  0.00  0.00            
ATOM   3311  CB  ILE X 483      70.846  48.144  42.383  0.00  0.00            
ATOM   3312  HB  ILE X 483      69.773  48.031  42.615  0.00  0.00            
ATOM   3313  CG2 ILE X 483      71.542  48.207  43.751  0.00  0.00            
ATOM   3314 HG21 ILE X 483      71.270  49.152  44.267  0.00  0.00            
ATOM   3315 HG22 ILE X 483      71.395  47.319  44.403  0.00  0.00            
ATOM   3316 HG23 ILE X 483      72.617  48.298  43.491  0.00  0.00            
ATOM   3317  CG1 ILE X 483      71.016  49.510  41.677  0.00  0.00            
ATOM   3318 HG11 ILE X 483      72.054  49.809  41.933  0.00  0.00            
ATOM   3319 HG12 ILE X 483      70.796  49.308  40.603  0.00  0.00            
ATOM   3320  CD  ILE X 483      70.139  50.627  42.226  0.00  0.00            
ATOM   3321  HD1 ILE X 483      69.090  50.367  41.957  0.00  0.00            
ATOM   3322  HD2 ILE X 483      70.253  50.578  43.326  0.00  0.00            
ATOM   3323  HD3 ILE X 483      70.329  51.630  41.767  0.00  0.00            
ATOM   3324  C   ILE X 483      70.779  45.766  42.243  0.00  0.00            
ATOM   3325  O   ILE X 483      69.642  45.350  42.053  0.00  0.00            
ATOM   3326  N   TYR X 484      71.644  45.108  43.035  0.00  0.00            
ATOM   3327  HN  TYR X 484      72.563  45.476  43.172  0.00  0.00            
ATOM   3328  CA  TYR X 484      71.449  43.777  43.537  0.00  0.00            
ATOM   3329  HA  TYR X 484      70.417  43.526  43.388  0.00  0.00            
ATOM   3330  CB  TYR X 484      72.495  42.949  42.771  0.00  0.00            
ATOM   3331  HB1 TYR X 484      73.465  43.486  42.737  0.00  0.00            
ATOM   3332  HB2 TYR X 484      72.777  41.938  43.142  0.00  0.00            
ATOM   3333  CG  TYR X 484      71.993  42.709  41.392  0.00  0.00            
ATOM   3334  CD1 TYR X 484      72.419  43.578  40.417  0.00  0.00            
ATOM   3335  HD1 TYR X 484      72.915  44.516  40.633  0.00  0.00            
ATOM   3336  CE1 TYR X 484      72.057  43.277  39.126  0.00  0.00            
ATOM   3337  HE1 TYR X 484      72.384  43.906  38.316  0.00  0.00            
ATOM   3338  CZ  TYR X 484      71.430  42.114  38.742  0.00  0.00            
ATOM   3339  OH  TYR X 484      71.159  41.791  37.394  0.00  0.00            
ATOM   3340  HH  TYR X 484      70.887  40.866  37.434  0.00  0.00            
ATOM   3341  CD2 TYR X 484      71.437  41.499  41.033  0.00  0.00            
ATOM   3342  HD2 TYR X 484      71.122  40.816  41.797  0.00  0.00            
ATOM   3343  CE2 TYR X 484      71.155  41.198  39.724  0.00  0.00            
ATOM   3344  HE2 TYR X 484      70.710  40.248  39.460  0.00  0.00            
ATOM   3345  C   TYR X 484      71.786  43.668  44.988  0.00  0.00            
ATOM   3346  O   TYR X 484      72.763  44.270  45.431  0.00  0.00            
ATOM   3347  N   ARG X 485      71.013  42.887  45.756  0.00  0.00            
ATOM   3348  HN  ARG X 485      70.222  42.527  45.280  0.00  0.00            
ATOM   3349  CA  ARG X 485      71.084  42.650  47.169  0.00  0.00            
ATOM   3350  HA  ARG X 485      71.986  43.115  47.530  0.00  0.00            
ATOM   3351  CB  ARG X 485      69.892  43.358  47.830  0.00  0.00            
ATOM   3352  HB1 ARG X 485      68.989  43.274  47.190  0.00  0.00            
ATOM   3353  HB2 ARG X 485      69.730  42.823  48.787  0.00  0.00            
ATOM   3354  CG  ARG X 485      70.121  44.800  48.293  0.00  0.00            
ATOM   3355  HG1 ARG X 485      70.882  44.783  49.106  0.00  0.00            
ATOM   3356  HG2 ARG X 485      70.517  45.482  47.502  0.00  0.00            
ATOM   3357  CD  ARG X 485      68.844  45.390  48.879  0.00  0.00            
ATOM   3358  HD1 ARG X 485      68.087  45.237  48.078  0.00  0.00            
ATOM   3359  HD2 ARG X 485      68.463  44.856  49.771  0.00  0.00            
ATOM   3360  NE  ARG X 485      69.076  46.806  49.264  0.00  0.00            
ATOM   3361  HE  ARG X 485      69.963  47.228  49.046  0.00  0.00            
ATOM   3362  CZ  ARG X 485      68.071  47.689  49.526  0.00  0.00            
ATOM   3363  NH1 ARG X 485      66.814  47.202  49.779  0.00  0.00            
ATOM   3364 HH11 ARG X 485      66.666  46.221  49.706  0.00  0.00            
ATOM   3365 HH12 ARG X 485      66.087  47.870  49.913  0.00  0.00            
ATOM   3366  NH2 ARG X 485      68.243  49.046  49.532  0.00  0.00            
ATOM   3367 HH21 ARG X 485      69.143  49.374  49.261  0.00  0.00            
ATOM   3368 HH22 ARG X 485      67.438  49.573  49.263  0.00  0.00            
ATOM   3369  C   ARG X 485      71.061  41.240  47.642  0.00  0.00            
ATOM   3370  O   ARG X 485      70.165  40.485  47.282  0.00  0.00            
ATOM   3371  N   THR X 486      72.032  40.775  48.442  0.00  0.00            
ATOM   3372  HN  THR X 486      72.803  41.342  48.732  0.00  0.00            
ATOM   3373  CA  THR X 486      72.128  39.428  48.923  0.00  0.00            
ATOM   3374  HA  THR X 486      71.598  38.862  48.168  0.00  0.00            
ATOM   3375  CB  THR X 486      73.477  38.804  49.093  0.00  0.00            
ATOM   3376  HB  THR X 486      73.616  37.999  49.847  0.00  0.00            
ATOM   3377  OG1 THR X 486      74.366  39.816  49.535  0.00  0.00            
ATOM   3378  HG1 THR X 486      75.256  39.484  49.431  0.00  0.00            
ATOM   3379  CG2 THR X 486      74.071  38.249  47.785  0.00  0.00            
ATOM   3380 HG21 THR X 486      74.270  39.094  47.087  0.00  0.00            
ATOM   3381 HG22 THR X 486      74.982  37.611  47.875  0.00  0.00            
ATOM   3382 HG23 THR X 486      73.326  37.578  47.303  0.00  0.00            
ATOM   3383  C   THR X 486      71.575  39.398  50.305  0.00  0.00            
ATOM   3384  O   THR X 486      71.626  40.330  51.112  0.00  0.00            
ATOM   3385  N   ASP X 487      70.971  38.246  50.614  0.00  0.00            
ATOM   3386  HN  ASP X 487      70.912  37.495  49.954  0.00  0.00            
ATOM   3387  CA  ASP X 487      70.543  37.983  51.945  0.00  0.00            
ATOM   3388  HA  ASP X 487      70.283  38.933  52.382  0.00  0.00            
ATOM   3389  CB  ASP X 487      69.332  37.028  51.943  0.00  0.00            
ATOM   3390  HB1 ASP X 487      68.720  37.003  52.862  0.00  0.00            
ATOM   3391  HB2 ASP X 487      68.673  37.429  51.145  0.00  0.00            
ATOM   3392  CG  ASP X 487      69.681  35.594  51.574  0.00  0.00            
ATOM   3393  OD1 ASP X 487      70.847  35.251  51.248  0.00  0.00            
ATOM   3394  OD2 ASP X 487      68.702  34.828  51.364  0.00  0.00            
ATOM   3395  C   ASP X 487      71.651  37.549  52.848  0.00  0.00            
ATOM   3396  O   ASP X 487      72.822  37.822  52.588  0.00  0.00            
ATOM   3397  N   HIS X 488      71.298  36.859  53.942  0.00  0.00            
ATOM   3398  HN  HIS X 488      70.318  36.757  54.034  0.00  0.00            
ATOM   3399  CA  HIS X 488      72.133  36.380  55.001  0.00  0.00            
ATOM   3400  HA  HIS X 488      72.841  37.173  55.233  0.00  0.00            
ATOM   3401  CB  HIS X 488      71.250  36.051  56.215  0.00  0.00            
ATOM   3402  HB1 HIS X 488      71.957  35.741  57.008  0.00  0.00            
ATOM   3403  HB2 HIS X 488      70.881  37.042  56.565  0.00  0.00            
ATOM   3404  ND1 HIS X 488      68.889  35.583  55.356  0.00  0.00            
ATOM   3405  CG  HIS X 488      70.042  35.181  56.006  0.00  0.00            
ATOM   3406  CE1 HIS X 488      68.134  34.507  55.233  0.00  0.00            
ATOM   3407  HE1 HIS X 488      67.154  34.534  54.755  0.00  0.00            
ATOM   3408  NE2 HIS X 488      68.689  33.474  55.924  0.00  0.00            
ATOM   3409  HE2 HIS X 488      68.375  32.533  56.024  0.00  0.00            
ATOM   3410  CD2 HIS X 488      69.867  33.918  56.474  0.00  0.00            
ATOM   3411  HD2 HIS X 488      70.440  33.381  57.220  0.00  0.00            
ATOM   3412  C   HIS X 488      72.888  35.163  54.617  0.00  0.00            
ATOM   3413  O   HIS X 488      73.901  34.805  55.220  0.00  0.00            
ATOM   3414  N   LYS X 489      72.457  34.562  53.486  0.00  0.00            
ATOM   3415  HN  LYS X 489      71.732  34.969  52.936  0.00  0.00            
ATOM   3416  CA  LYS X 489      73.153  33.390  53.047  0.00  0.00            
ATOM   3417  HA  LYS X 489      74.053  33.207  53.615  0.00  0.00            
ATOM   3418  CB  LYS X 489      72.150  32.236  52.884  0.00  0.00            
ATOM   3419  HB1 LYS X 489      71.141  32.552  52.534  0.00  0.00            
ATOM   3420  HB2 LYS X 489      72.423  31.362  52.252  0.00  0.00            
ATOM   3421  CG  LYS X 489      71.979  31.600  54.259  0.00  0.00            
ATOM   3422  HG1 LYS X 489      72.984  31.389  54.671  0.00  0.00            
ATOM   3423  HG2 LYS X 489      71.449  32.375  54.851  0.00  0.00            
ATOM   3424  CD  LYS X 489      71.217  30.271  54.235  0.00  0.00            
ATOM   3425  HD1 LYS X 489      70.358  30.486  53.565  0.00  0.00            
ATOM   3426  HD2 LYS X 489      71.757  29.451  53.716  0.00  0.00            
ATOM   3427  CE  LYS X 489      70.744  29.759  55.594  0.00  0.00            
ATOM   3428  HE1 LYS X 489      70.107  30.551  56.041  0.00  0.00            
ATOM   3429  HE2 LYS X 489      70.226  28.790  55.510  0.00  0.00            
ATOM   3430  NZ  LYS X 489      71.908  29.524  56.483  0.00  0.00            
ATOM   3431  HZ1 LYS X 489      72.612  28.940  55.992  0.00  0.00            
ATOM   3432  HZ2 LYS X 489      72.312  30.429  56.819  0.00  0.00            
ATOM   3433  HZ3 LYS X 489      71.577  29.049  57.341  0.00  0.00            
ATOM   3434  C   LYS X 489      73.799  33.667  51.730  0.00  0.00            
ATOM   3435  O   LYS X 489      74.294  32.737  51.087  0.00  0.00            
ATOM   3436  N   GLY X 490      73.934  34.930  51.281  0.00  0.00            
ATOM   3437  HN  GLY X 490      73.408  35.618  51.769  0.00  0.00            
ATOM   3438  CA  GLY X 490      74.648  35.187  50.077  0.00  0.00            
ATOM   3439  HA1 GLY X 490      74.877  36.244  50.067  0.00  0.00            
ATOM   3440  HA2 GLY X 490      75.561  34.613  50.072  0.00  0.00            
ATOM   3441  C   GLY X 490      73.803  34.894  48.883  0.00  0.00            
ATOM   3442  O   GLY X 490      74.265  34.681  47.767  0.00  0.00            
ATOM   3443  N   ARG X 491      72.461  34.798  49.016  0.00  0.00            
ATOM   3444  HN  ARG X 491      72.016  35.003  49.882  0.00  0.00            
ATOM   3445  CA  ARG X 491      71.460  34.508  48.038  0.00  0.00            
ATOM   3446  HA  ARG X 491      72.029  34.069  47.232  0.00  0.00            
ATOM   3447  CB  ARG X 491      70.379  33.520  48.523  0.00  0.00            
ATOM   3448  HB1 ARG X 491      69.808  34.181  49.212  0.00  0.00            
ATOM   3449  HB2 ARG X 491      69.714  33.265  47.681  0.00  0.00            
ATOM   3450  CG  ARG X 491      70.998  32.297  49.199  0.00  0.00            
ATOM   3451  HG1 ARG X 491      71.617  31.801  48.428  0.00  0.00            
ATOM   3452  HG2 ARG X 491      71.630  32.709  50.008  0.00  0.00            
ATOM   3453  CD  ARG X 491      69.943  31.346  49.772  0.00  0.00            
ATOM   3454  HD1 ARG X 491      69.218  31.034  48.983  0.00  0.00            
ATOM   3455  HD2 ARG X 491      70.403  30.409  50.142  0.00  0.00            
ATOM   3456  NE  ARG X 491      69.250  32.104  50.862  0.00  0.00            
ATOM   3457  HE  ARG X 491      69.171  33.093  50.829  0.00  0.00            
ATOM   3458  CZ  ARG X 491      68.371  31.518  51.725  0.00  0.00            
ATOM   3459  NH1 ARG X 491      68.135  30.181  51.875  0.00  0.00            
ATOM   3460 HH11 ARG X 491      68.425  29.610  51.112  0.00  0.00            
ATOM   3461 HH12 ARG X 491      67.383  30.003  52.511  0.00  0.00            
ATOM   3462  NH2 ARG X 491      67.615  32.362  52.487  0.00  0.00            
ATOM   3463 HH21 ARG X 491      67.739  33.333  52.289  0.00  0.00            
ATOM   3464 HH22 ARG X 491      66.712  32.077  52.805  0.00  0.00            
ATOM   3465  C   ARG X 491      70.859  35.739  47.472  0.00  0.00            
ATOM   3466  O   ARG X 491      70.770  36.723  48.211  0.00  0.00            
ATOM   3467  N   ILE X 492      70.439  35.778  46.195  0.00  0.00            
ATOM   3468  HN  ILE X 492      70.339  34.945  45.651  0.00  0.00            
ATOM   3469  CA  ILE X 492      70.048  37.011  45.594  0.00  0.00            
ATOM   3470  HA  ILE X 492      70.683  37.819  45.923  0.00  0.00            
ATOM   3471  CB  ILE X 492      70.122  37.094  44.096  0.00  0.00            
ATOM   3472  HB  ILE X 492      69.449  36.373  43.599  0.00  0.00            
ATOM   3473  CG2 ILE X 492      69.734  38.518  43.652  0.00  0.00            
ATOM   3474 HG21 ILE X 492      70.028  38.607  42.590  0.00  0.00            
ATOM   3475 HG22 ILE X 492      68.629  38.643  43.725  0.00  0.00            
ATOM   3476 HG23 ILE X 492      70.152  39.388  44.201  0.00  0.00            
ATOM   3477  CG1 ILE X 492      71.532  36.639  43.684  0.00  0.00            
ATOM   3478 HG11 ILE X 492      72.268  37.382  44.060  0.00  0.00            
ATOM   3479 HG12 ILE X 492      71.772  35.653  44.122  0.00  0.00            
ATOM   3480  CD  ILE X 492      71.641  36.590  42.155  0.00  0.00            
ATOM   3481  HD1 ILE X 492      71.552  37.587  41.680  0.00  0.00            
ATOM   3482  HD2 ILE X 492      72.541  36.050  41.806  0.00  0.00            
ATOM   3483  HD3 ILE X 492      70.772  36.023  41.753  0.00  0.00            
ATOM   3484  C   ILE X 492      68.641  37.360  45.934  0.00  0.00            
ATOM   3485  O   ILE X 492      67.673  36.667  45.618  0.00  0.00            
ATOM   3486  N   LYS X 493      68.410  38.435  46.713  0.00  0.00            
ATOM   3487  HN  LYS X 493      69.183  39.026  46.921  0.00  0.00            
ATOM   3488  CA  LYS X 493      67.217  38.687  47.446  0.00  0.00            
ATOM   3489  HA  LYS X 493      66.647  37.814  47.735  0.00  0.00            
ATOM   3490  CB  LYS X 493      67.550  39.381  48.778  0.00  0.00            
ATOM   3491  HB1 LYS X 493      68.386  38.729  49.108  0.00  0.00            
ATOM   3492  HB2 LYS X 493      67.951  40.414  48.674  0.00  0.00            
ATOM   3493  CG  LYS X 493      66.436  39.276  49.820  0.00  0.00            
ATOM   3494  HG1 LYS X 493      65.475  39.724  49.472  0.00  0.00            
ATOM   3495  HG2 LYS X 493      66.092  38.242  50.037  0.00  0.00            
ATOM   3496  CD  LYS X 493      66.860  40.085  51.047  0.00  0.00            
ATOM   3497  HD1 LYS X 493      67.828  39.732  51.458  0.00  0.00            
ATOM   3498  HD2 LYS X 493      66.921  41.189  50.908  0.00  0.00            
ATOM   3499  CE  LYS X 493      65.803  40.045  52.156  0.00  0.00            
ATOM   3500  HE1 LYS X 493      64.836  40.406  51.713  0.00  0.00            
ATOM   3501  HE2 LYS X 493      65.498  39.016  52.423  0.00  0.00            
ATOM   3502  NZ  LYS X 493      66.229  40.850  53.322  0.00  0.00            
ATOM   3503  HZ1 LYS X 493      66.214  41.854  53.068  0.00  0.00            
ATOM   3504  HZ2 LYS X 493      65.631  40.719  54.158  0.00  0.00            
ATOM   3505  HZ3 LYS X 493      67.234  40.789  53.593  0.00  0.00            
ATOM   3506  C   LYS X 493      66.384  39.680  46.701  0.00  0.00            
ATOM   3507  O   LYS X 493      65.237  39.442  46.347  0.00  0.00            
ATOM   3508  N   GLU X 494      66.939  40.847  46.340  0.00  0.00            
ATOM   3509  HN  GLU X 494      67.867  41.095  46.617  0.00  0.00            
ATOM   3510  CA  GLU X 494      66.171  41.892  45.743  0.00  0.00            
ATOM   3511  HA  GLU X 494      65.174  41.554  45.481  0.00  0.00            
ATOM   3512  CB  GLU X 494      65.983  43.017  46.780  0.00  0.00            
ATOM   3513  HB1 GLU X 494      66.969  43.480  46.963  0.00  0.00            
ATOM   3514  HB2 GLU X 494      65.437  43.865  46.304  0.00  0.00            
ATOM   3515  CG  GLU X 494      65.410  42.522  48.115  0.00  0.00            
ATOM   3516  HG1 GLU X 494      64.456  42.024  47.866  0.00  0.00            
ATOM   3517  HG2 GLU X 494      66.129  41.906  48.700  0.00  0.00            
ATOM   3518  CD  GLU X 494      65.124  43.705  49.015  0.00  0.00            
ATOM   3519  OE1 GLU X 494      64.235  43.552  49.896  0.00  0.00            
ATOM   3520  OE2 GLU X 494      65.854  44.738  48.960  0.00  0.00            
ATOM   3521  C   GLU X 494      66.907  42.515  44.604  0.00  0.00            
ATOM   3522  O   GLU X 494      68.134  42.547  44.724  0.00  0.00            
ATOM   3523  N   VAL X 495      66.244  42.925  43.514  0.00  0.00            
ATOM   3524  HN  VAL X 495      65.259  42.779  43.419  0.00  0.00            
ATOM   3525  CA  VAL X 495      66.873  43.432  42.330  0.00  0.00            
ATOM   3526  HA  VAL X 495      67.892  43.691  42.589  0.00  0.00            
ATOM   3527  CB  VAL X 495      67.110  42.501  41.180  0.00  0.00            
ATOM   3528  HB  VAL X 495      66.136  42.286  40.689  0.00  0.00            
ATOM   3529  CG1 VAL X 495      68.042  43.176  40.153  0.00  0.00            
ATOM   3530 HG11 VAL X 495      68.177  42.550  39.238  0.00  0.00            
ATOM   3531 HG12 VAL X 495      67.598  44.150  39.870  0.00  0.00            
ATOM   3532 HG13 VAL X 495      69.036  43.427  40.591  0.00  0.00            
ATOM   3533  CG2 VAL X 495      67.668  41.128  41.605  0.00  0.00            
ATOM   3534 HG21 VAL X 495      68.654  41.283  42.100  0.00  0.00            
ATOM   3535 HG22 VAL X 495      66.972  40.615  42.306  0.00  0.00            
ATOM   3536 HG23 VAL X 495      67.674  40.425  40.753  0.00  0.00            
ATOM   3537  C   VAL X 495      66.164  44.701  42.030  0.00  0.00            
ATOM   3538  O   VAL X 495      64.940  44.820  42.050  0.00  0.00            
ATOM   3539  N   TYR X 496      66.919  45.777  41.741  0.00  0.00            
ATOM   3540  HN  TYR X 496      67.909  45.691  41.823  0.00  0.00            
ATOM   3541  CA  TYR X 496      66.331  47.036  41.414  0.00  0.00            
ATOM   3542  HA  TYR X 496      65.278  46.919  41.185  0.00  0.00            
ATOM   3543  CB  TYR X 496      66.502  48.121  42.494  0.00  0.00            
ATOM   3544  HB1 TYR X 496      67.573  48.354  42.675  0.00  0.00            
ATOM   3545  HB2 TYR X 496      65.938  49.056  42.261  0.00  0.00            
ATOM   3546  CG  TYR X 496      65.957  47.736  43.831  0.00  0.00            
ATOM   3547  CD1 TYR X 496      66.637  46.844  44.625  0.00  0.00            
ATOM   3548  HD1 TYR X 496      67.593  46.447  44.297  0.00  0.00            
ATOM   3549  CE1 TYR X 496      66.106  46.430  45.825  0.00  0.00            
ATOM   3550  HE1 TYR X 496      66.678  45.688  46.365  0.00  0.00            
ATOM   3551  CZ  TYR X 496      64.942  47.012  46.274  0.00  0.00            
ATOM   3552  OH  TYR X 496      64.516  46.739  47.587  0.00  0.00            
ATOM   3553  HH  TYR X 496      65.088  46.100  48.029  0.00  0.00            
ATOM   3554  CD2 TYR X 496      64.880  48.396  44.357  0.00  0.00            
ATOM   3555  HD2 TYR X 496      64.349  49.125  43.770  0.00  0.00            
ATOM   3556  CE2 TYR X 496      64.309  47.990  45.545  0.00  0.00            
ATOM   3557  HE2 TYR X 496      63.362  48.303  45.960  0.00  0.00            
ATOM   3558  C   TYR X 496      66.833  47.511  40.099  0.00  0.00            
ATOM   3559  O   TYR X 496      67.986  47.326  39.731  0.00  0.00            
ATOM   3560  N   VAL X 497      65.918  48.151  39.337  0.00  0.00            
ATOM   3561  HN  VAL X 497      64.958  48.310  39.572  0.00  0.00            
ATOM   3562  CA  VAL X 497      66.296  48.739  38.091  0.00  0.00            
ATOM   3563  HA  VAL X 497      67.351  49.001  38.109  0.00  0.00            
ATOM   3564  CB  VAL X 497      66.134  47.865  36.876  0.00  0.00            
ATOM   3565  HB  VAL X 497      65.084  47.553  36.711  0.00  0.00            
ATOM   3566  CG1 VAL X 497      66.683  48.484  35.582  0.00  0.00            
ATOM   3567 HG11 VAL X 497      66.678  47.742  34.763  0.00  0.00            
ATOM   3568 HG12 VAL X 497      66.196  49.362  35.095  0.00  0.00            
ATOM   3569 HG13 VAL X 497      67.766  48.704  35.704  0.00  0.00            
ATOM   3570  CG2 VAL X 497      66.829  46.494  37.003  0.00  0.00            
ATOM   3571 HG21 VAL X 497      66.593  45.911  36.086  0.00  0.00            
ATOM   3572 HG22 VAL X 497      67.924  46.663  37.109  0.00  0.00            
ATOM   3573 HG23 VAL X 497      66.492  45.846  37.834  0.00  0.00            
ATOM   3574  C   VAL X 497      65.475  49.964  37.911  0.00  0.00            
ATOM   3575  O   VAL X 497      64.286  49.995  38.229  0.00  0.00            
ATOM   3576  N   ASP X 498      66.039  51.012  37.278  0.00  0.00            
ATOM   3577  HN  ASP X 498      67.011  51.138  37.104  0.00  0.00            
ATOM   3578  CA  ASP X 498      65.406  52.283  37.140  0.00  0.00            
ATOM   3579  HA  ASP X 498      64.625  52.383  37.885  0.00  0.00            
ATOM   3580  CB  ASP X 498      66.397  53.441  37.363  0.00  0.00            
ATOM   3581  HB1 ASP X 498      66.889  53.190  38.326  0.00  0.00            
ATOM   3582  HB2 ASP X 498      67.135  53.556  36.541  0.00  0.00            
ATOM   3583  CG  ASP X 498      65.656  54.770  37.488  0.00  0.00            
ATOM   3584  OD1 ASP X 498      64.743  54.846  38.352  0.00  0.00            
ATOM   3585  OD2 ASP X 498      66.004  55.736  36.755  0.00  0.00            
ATOM   3586  C   ASP X 498      64.645  52.337  35.863  0.00  0.00            
ATOM   3587  O   ASP X 498      63.424  52.382  35.838  0.00  0.00            
ATOM   3588  N   ASN X 499      65.364  52.317  34.719  0.00  0.00            
ATOM   3589  HN  ASN X 499      66.320  52.035  34.734  0.00  0.00            
ATOM   3590  CA  ASN X 499      64.884  52.411  33.376  0.00  0.00            
ATOM   3591  HA  ASN X 499      63.828  52.192  33.395  0.00  0.00            
ATOM   3592  CB  ASN X 499      65.262  53.755  32.737  0.00  0.00            
ATOM   3593  HB1 ASN X 499      65.397  54.490  33.560  0.00  0.00            
ATOM   3594  HB2 ASN X 499      66.295  53.627  32.352  0.00  0.00            
ATOM   3595  CG  ASN X 499      64.254  54.316  31.748  0.00  0.00            
ATOM   3596  OD1 ASN X 499      63.203  53.744  31.461  0.00  0.00            
ATOM   3597  ND2 ASN X 499      64.637  55.449  31.094  0.00  0.00            
ATOM   3598 HD21 ASN X 499      65.569  55.802  31.153  0.00  0.00            
ATOM   3599 HD22 ASN X 499      63.975  55.820  30.439  0.00  0.00            
ATOM   3600  C   ASN X 499      65.466  51.237  32.664  0.00  0.00            
ATOM   3601  O   ASN X 499      66.620  50.862  32.861  0.00  0.00            
ATOM   3602  N   LEU X 500      64.660  50.549  31.830  0.00  0.00            
ATOM   3603  HN  LEU X 500      63.679  50.677  31.765  0.00  0.00            
ATOM   3604  CA  LEU X 500      65.052  49.362  31.124  0.00  0.00            
ATOM   3605  HA  LEU X 500      65.848  48.918  31.698  0.00  0.00            
ATOM   3606  CB  LEU X 500      63.885  48.368  30.995  0.00  0.00            
ATOM   3607  HB1 LEU X 500      63.652  48.211  32.063  0.00  0.00            
ATOM   3608  HB2 LEU X 500      63.071  48.799  30.381  0.00  0.00            
ATOM   3609  CG  LEU X 500      64.257  46.954  30.485  0.00  0.00            
ATOM   3610  HG  LEU X 500      64.858  47.048  29.551  0.00  0.00            
ATOM   3611  CD1 LEU X 500      65.099  46.172  31.506  0.00  0.00            
ATOM   3612 HD11 LEU X 500      65.261  45.168  31.031  0.00  0.00            
ATOM   3613 HD12 LEU X 500      66.000  46.760  31.777  0.00  0.00            
ATOM   3614 HD13 LEU X 500      64.628  45.994  32.499  0.00  0.00            
ATOM   3615  CD2 LEU X 500      63.041  46.051  30.238  0.00  0.00            
ATOM   3616 HD21 LEU X 500      63.460  45.100  29.876  0.00  0.00            
ATOM   3617 HD22 LEU X 500      62.489  45.940  31.204  0.00  0.00            
ATOM   3618 HD23 LEU X 500      62.398  46.565  29.482  0.00  0.00            
ATOM   3619  C   LEU X 500      65.638  49.697  29.791  0.00  0.00            
ATOM   3620  O   LEU X 500      65.133  50.636  29.178  0.00  0.00            
ATOM   3621  N   SER X 501      66.751  49.059  29.404  0.00  0.00            
ATOM   3622  HN  SER X 501      67.294  48.361  29.870  0.00  0.00            
ATOM   3623  CA  SER X 501      67.141  49.227  28.038  0.00  0.00            
ATOM   3624  HA  SER X 501      66.257  49.155  27.409  0.00  0.00            
ATOM   3625  CB  SER X 501      67.920  50.540  27.823  0.00  0.00            
ATOM   3626  HB1 SER X 501      68.073  50.705  26.742  0.00  0.00            
ATOM   3627  HB2 SER X 501      67.304  51.431  28.094  0.00  0.00            
ATOM   3628  OG  SER X 501      69.183  50.631  28.471  0.00  0.00            
ATOM   3629  HG1 SER X 501      68.985  50.903  29.369  0.00  0.00            
ATOM   3630  C   SER X 501      67.987  48.113  27.529  0.00  0.00            
ATOM   3631  O   SER X 501      68.531  47.414  28.385  0.00  0.00            
ATOM   3632  N   LEU X 502      67.994  47.847  26.214  0.00  0.00            
ATOM   3633  HN  LEU X 502      67.425  48.448  25.654  0.00  0.00            
ATOM   3634  CA  LEU X 502      68.593  46.701  25.600  0.00  0.00            
ATOM   3635  HA  LEU X 502      68.477  45.810  26.213  0.00  0.00            
ATOM   3636  CB  LEU X 502      67.728  46.424  24.364  0.00  0.00            
ATOM   3637  HB1 LEU X 502      67.520  47.408  23.887  0.00  0.00            
ATOM   3638  HB2 LEU X 502      68.230  45.815  23.579  0.00  0.00            
ATOM   3639  CG  LEU X 502      66.316  45.827  24.521  0.00  0.00            
ATOM   3640  HG  LEU X 502      65.908  46.013  25.530  0.00  0.00            
ATOM   3641  CD1 LEU X 502      65.310  46.345  23.485  0.00  0.00            
ATOM   3642 HD11 LEU X 502      64.429  45.690  23.680  0.00  0.00            
ATOM   3643 HD12 LEU X 502      65.095  47.432  23.602  0.00  0.00            
ATOM   3644 HD13 LEU X 502      65.669  46.195  22.442  0.00  0.00            
ATOM   3645  CD2 LEU X 502      66.450  44.298  24.415  0.00  0.00            
ATOM   3646 HD21 LEU X 502      65.504  43.789  24.698  0.00  0.00            
ATOM   3647 HD22 LEU X 502      66.542  44.070  23.330  0.00  0.00            
ATOM   3648 HD23 LEU X 502      67.315  43.905  24.997  0.00  0.00            
ATOM   3649  C   LEU X 502      69.992  46.864  25.133  0.00  0.00            
ATOM   3650  O   LEU X 502      70.438  47.808  24.495  0.00  0.00            
ATOM   3651  N   LYS X 503      70.728  45.765  25.422  0.00  0.00            
ATOM   3652  HN  LYS X 503      70.400  45.007  25.980  0.00  0.00            
ATOM   3653  CA  LYS X 503      72.064  45.519  24.993  0.00  0.00            
ATOM   3654  HA  LYS X 503      72.141  45.482  23.914  0.00  0.00            
ATOM   3655  CB  LYS X 503      73.102  46.546  25.477  0.00  0.00            
ATOM   3656  HB1 LYS X 503      72.894  47.508  24.971  0.00  0.00            
ATOM   3657  HB2 LYS X 503      73.010  46.784  26.561  0.00  0.00            
ATOM   3658  CG  LYS X 503      74.546  46.052  25.339  0.00  0.00            
ATOM   3659  HG1 LYS X 503      74.661  45.341  24.491  0.00  0.00            
ATOM   3660  HG2 LYS X 503      75.105  46.963  25.037  0.00  0.00            
ATOM   3661  CD  LYS X 503      75.210  45.421  26.555  0.00  0.00            
ATOM   3662  HD1 LYS X 503      75.395  46.276  27.241  0.00  0.00            
ATOM   3663  HD2 LYS X 503      74.565  44.629  26.997  0.00  0.00            
ATOM   3664  CE  LYS X 503      76.608  44.821  26.354  0.00  0.00            
ATOM   3665  HE1 LYS X 503      76.672  44.262  25.403  0.00  0.00            
ATOM   3666  HE2 LYS X 503      77.381  45.621  26.397  0.00  0.00            
ATOM   3667  NZ  LYS X 503      76.897  43.958  27.517  0.00  0.00            
ATOM   3668  HZ1 LYS X 503      77.895  43.654  27.495  0.00  0.00            
ATOM   3669  HZ2 LYS X 503      76.775  44.558  28.353  0.00  0.00            
ATOM   3670  HZ3 LYS X 503      76.221  43.169  27.597  0.00  0.00            
ATOM   3671  C   LYS X 503      72.402  44.132  25.423  0.00  0.00            
ATOM   3672  O   LYS X 503      72.123  43.747  26.547  0.00  0.00            
ATOM   3673  N   ASP X 504      72.883  43.263  24.515  0.00  0.00            
ATOM   3674  HN  ASP X 504      73.069  43.580  23.584  0.00  0.00            
ATOM   3675  CA  ASP X 504      73.008  41.843  24.681  0.00  0.00            
ATOM   3676  HA  ASP X 504      72.631  41.535  25.646  0.00  0.00            
ATOM   3677  CB  ASP X 504      72.189  41.128  23.598  0.00  0.00            
ATOM   3678  HB1 ASP X 504      71.119  41.426  23.700  0.00  0.00            
ATOM   3679  HB2 ASP X 504      72.446  41.469  22.577  0.00  0.00            
ATOM   3680  CG  ASP X 504      72.078  39.617  23.684  0.00  0.00            
ATOM   3681  OD1 ASP X 504      72.466  38.987  24.703  0.00  0.00            
ATOM   3682  OD2 ASP X 504      71.482  39.008  22.760  0.00  0.00            
ATOM   3683  C   ASP X 504      74.452  41.509  24.813  0.00  0.00            
ATOM   3684  O   ASP X 504      75.360  42.336  24.636  0.00  0.00            
ATOM   3685  N   GLY X 505      74.780  40.258  25.172  0.00  0.00            
ATOM   3686  HN  GLY X 505      74.031  39.596  25.231  0.00  0.00            
ATOM   3687  CA  GLY X 505      76.076  39.885  25.644  0.00  0.00            
ATOM   3688  HA1 GLY X 505      76.824  40.654  25.537  0.00  0.00            
ATOM   3689  HA2 GLY X 505      75.978  39.577  26.667  0.00  0.00            
ATOM   3690  C   GLY X 505      76.569  38.688  24.901  0.00  0.00            
ATOM   3691  O   GLY X 505      76.172  38.398  23.778  0.00  0.00            
ATOM   3692  N   ASP X 506      77.460  37.909  25.552  0.00  0.00            
ATOM   3693  HN  ASP X 506      77.812  38.231  26.430  0.00  0.00            
ATOM   3694  CA  ASP X 506      78.137  36.788  24.988  0.00  0.00            
ATOM   3695  HA  ASP X 506      77.744  36.648  23.995  0.00  0.00            
ATOM   3696  CB  ASP X 506      79.648  37.033  24.789  0.00  0.00            
ATOM   3697  HB1 ASP X 506      80.030  36.212  24.156  0.00  0.00            
ATOM   3698  HB2 ASP X 506      79.729  38.032  24.307  0.00  0.00            
ATOM   3699  CG  ASP X 506      80.447  37.012  26.085  0.00  0.00            
ATOM   3700  OD1 ASP X 506      81.505  36.341  25.960  0.00  0.00            
ATOM   3701  OD2 ASP X 506      80.168  37.654  27.134  0.00  0.00            
ATOM   3702  C   ASP X 506      77.877  35.500  25.686  0.00  0.00            
ATOM   3703  O   ASP X 506      77.352  35.390  26.794  0.00  0.00            
ATOM   3704  N   ARG X 507      78.276  34.416  25.013  0.00  0.00            
ATOM   3705  HN  ARG X 507      78.633  34.637  24.103  0.00  0.00            
ATOM   3706  CA  ARG X 507      78.210  32.994  25.204  0.00  0.00            
ATOM   3707  HA  ARG X 507      77.402  32.653  24.576  0.00  0.00            
ATOM   3708  CB  ARG X 507      79.450  32.463  24.472  0.00  0.00            
ATOM   3709  HB1 ARG X 507      79.385  32.909  23.455  0.00  0.00            
ATOM   3710  HB2 ARG X 507      80.308  32.938  24.981  0.00  0.00            
ATOM   3711  CG  ARG X 507      79.632  30.940  24.436  0.00  0.00            
ATOM   3712  HG1 ARG X 507      79.827  30.484  25.427  0.00  0.00            
ATOM   3713  HG2 ARG X 507      78.680  30.540  24.009  0.00  0.00            
ATOM   3714  CD  ARG X 507      80.744  30.559  23.459  0.00  0.00            
ATOM   3715  HD1 ARG X 507      80.493  30.870  22.427  0.00  0.00            
ATOM   3716  HD2 ARG X 507      81.676  31.080  23.767  0.00  0.00            
ATOM   3717  NE  ARG X 507      80.912  29.076  23.571  0.00  0.00            
ATOM   3718  HE  ARG X 507      80.241  28.527  24.064  0.00  0.00            
ATOM   3719  CZ  ARG X 507      82.081  28.404  23.409  0.00  0.00            
ATOM   3720  NH1 ARG X 507      83.149  28.864  22.701  0.00  0.00            
ATOM   3721 HH11 ARG X 507      83.224  29.842  22.482  0.00  0.00            
ATOM   3722 HH12 ARG X 507      83.946  28.303  22.913  0.00  0.00            
ATOM   3723  NH2 ARG X 507      82.194  27.141  23.934  0.00  0.00            
ATOM   3724 HH21 ARG X 507      81.339  26.846  24.375  0.00  0.00            
ATOM   3725 HH22 ARG X 507      83.116  26.812  24.132  0.00  0.00            
ATOM   3726  C   ARG X 507      78.080  32.368  26.550  0.00  0.00            
ATOM   3727  O   ARG X 507      78.790  32.750  27.483  0.00  0.00            
ATOM   3728  N   ASN X 508      77.146  31.408  26.695  0.00  0.00            
ATOM   3729  HN  ASN X 508      76.764  31.019  25.861  0.00  0.00            
ATOM   3730  CA  ASN X 508      76.755  30.630  27.824  0.00  0.00            
ATOM   3731  HA  ASN X 508      76.521  31.278  28.654  0.00  0.00            
ATOM   3732  CB  ASN X 508      75.602  29.663  27.503  0.00  0.00            
ATOM   3733  HB1 ASN X 508      76.025  29.010  26.699  0.00  0.00            
ATOM   3734  HB2 ASN X 508      75.383  29.021  28.387  0.00  0.00            
ATOM   3735  CG  ASN X 508      74.384  30.474  27.112  0.00  0.00            
ATOM   3736  OD1 ASN X 508      73.999  31.500  27.670  0.00  0.00            
ATOM   3737  ND2 ASN X 508      73.771  29.951  26.011  0.00  0.00            
ATOM   3738 HD21 ASN X 508      74.209  29.210  25.504  0.00  0.00            
ATOM   3739 HD22 ASN X 508      73.039  30.490  25.612  0.00  0.00            
ATOM   3740  C   ASN X 508      77.919  29.845  28.312  0.00  0.00            
ATOM   3741  O   ASN X 508      78.787  29.387  27.575  0.00  0.00            
ATOM   3742  N   SER X 509      78.101  29.654  29.635  0.00  0.00            
ATOM   3743  HN  SER X 509      77.438  30.010  30.284  0.00  0.00            
ATOM   3744  CA  SER X 509      79.242  28.994  30.193  0.00  0.00            
ATOM   3745  HA  SER X 509      79.445  28.113  29.600  0.00  0.00            
ATOM   3746  CB  SER X 509      80.555  29.794  30.229  0.00  0.00            
ATOM   3747  HB1 SER X 509      80.586  30.388  29.295  0.00  0.00            
ATOM   3748  HB2 SER X 509      80.670  30.433  31.129  0.00  0.00            
ATOM   3749  OG  SER X 509      81.683  28.935  30.260  0.00  0.00            
ATOM   3750  HG1 SER X 509      82.406  29.525  30.046  0.00  0.00            
ATOM   3751  C   SER X 509      78.924  28.320  31.487  0.00  0.00            
ATOM   3752  O   SER X 509      77.743  28.075  31.725  0.00  0.00            
ATOM   3753  N   HIS X 510      79.900  28.011  32.357  0.00  0.00            
ATOM   3754  HN  HIS X 510      80.802  28.286  32.040  0.00  0.00            
ATOM   3755  CA  HIS X 510      79.818  27.192  33.528  0.00  0.00            
ATOM   3756  HA  HIS X 510      79.445  26.221  33.237  0.00  0.00            
ATOM   3757  CB  HIS X 510      81.258  27.098  34.073  0.00  0.00            
ATOM   3758  HB1 HIS X 510      81.818  26.418  33.404  0.00  0.00            
ATOM   3759  HB2 HIS X 510      81.675  28.124  34.140  0.00  0.00            
ATOM   3760  ND1 HIS X 510      81.268  26.626  36.534  0.00  0.00            
ATOM   3761  CG  HIS X 510      81.389  26.163  35.237  0.00  0.00            
ATOM   3762  CE1 HIS X 510      81.859  25.708  37.278  0.00  0.00            
ATOM   3763  HE1 HIS X 510      82.039  25.898  38.332  0.00  0.00            
ATOM   3764  NE2 HIS X 510      82.269  24.631  36.564  0.00  0.00            
ATOM   3765  HE2 HIS X 510      82.569  23.739  36.907  0.00  0.00            
ATOM   3766  CD2 HIS X 510      81.984  24.941  35.250  0.00  0.00            
ATOM   3767  HD2 HIS X 510      82.376  24.328  34.442  0.00  0.00            
ATOM   3768  C   HIS X 510      78.805  27.559  34.558  0.00  0.00            
ATOM   3769  O   HIS X 510      78.203  26.768  35.292  0.00  0.00            
ATOM   3770  N   ALA X 511      78.624  28.879  34.699  0.00  0.00            
ATOM   3771  HN  ALA X 511      79.079  29.461  34.027  0.00  0.00            
ATOM   3772  CA  ALA X 511      77.680  29.487  35.573  0.00  0.00            
ATOM   3773  HA  ALA X 511      78.100  29.335  36.558  0.00  0.00            
ATOM   3774  CB  ALA X 511      77.703  31.020  35.413  0.00  0.00            
ATOM   3775  HB1 ALA X 511      77.215  31.447  34.517  0.00  0.00            
ATOM   3776  HB2 ALA X 511      77.142  31.511  36.245  0.00  0.00            
ATOM   3777  HB3 ALA X 511      78.742  31.400  35.543  0.00  0.00            
ATOM   3778  C   ALA X 511      76.292  28.936  35.527  0.00  0.00            
ATOM   3779  O   ALA X 511      75.686  28.545  36.522  0.00  0.00            
ATOM   3780  N   GLN X 512      75.785  28.775  34.282  0.00  0.00            
ATOM   3781  HN  GLN X 512      76.458  29.008  33.590  0.00  0.00            
ATOM   3782  CA  GLN X 512      74.515  28.299  33.852  0.00  0.00            
ATOM   3783  HA  GLN X 512      73.790  28.959  34.297  0.00  0.00            
ATOM   3784  CB  GLN X 512      74.308  28.465  32.330  0.00  0.00            
ATOM   3785  HB1 GLN X 512      74.559  29.535  32.230  0.00  0.00            
ATOM   3786  HB2 GLN X 512      75.123  27.931  31.808  0.00  0.00            
ATOM   3787  CG  GLN X 512      72.928  28.194  31.713  0.00  0.00            
ATOM   3788  HG1 GLN X 512      72.172  28.754  32.305  0.00  0.00            
ATOM   3789  HG2 GLN X 512      72.882  28.703  30.732  0.00  0.00            
ATOM   3790  CD  GLN X 512      72.613  26.720  31.520  0.00  0.00            
ATOM   3791  OE1 GLN X 512      73.431  25.808  31.597  0.00  0.00            
ATOM   3792  NE2 GLN X 512      71.348  26.483  31.073  0.00  0.00            
ATOM   3793 HE21 GLN X 512      70.787  27.289  30.860  0.00  0.00            
ATOM   3794 HE22 GLN X 512      71.146  25.579  30.692  0.00  0.00            
ATOM   3795  C   GLN X 512      74.183  26.909  34.265  0.00  0.00            
ATOM   3796  O   GLN X 512      73.115  26.646  34.798  0.00  0.00            
ATOM   3797  N   ARG X 513      75.185  26.007  34.155  0.00  0.00            
ATOM   3798  HN  ARG X 513      76.079  26.268  33.789  0.00  0.00            
ATOM   3799  CA  ARG X 513      75.149  24.693  34.711  0.00  0.00            
ATOM   3800  HA  ARG X 513      74.204  24.273  34.416  0.00  0.00            
ATOM   3801  CB  ARG X 513      76.341  23.955  34.053  0.00  0.00            
ATOM   3802  HB1 ARG X 513      77.232  24.601  33.869  0.00  0.00            
ATOM   3803  HB2 ARG X 513      76.628  23.016  34.569  0.00  0.00            
ATOM   3804  CG  ARG X 513      76.012  23.682  32.590  0.00  0.00            
ATOM   3805  HG1 ARG X 513      75.007  23.243  32.736  0.00  0.00            
ATOM   3806  HG2 ARG X 513      75.859  24.574  31.929  0.00  0.00            
ATOM   3807  CD  ARG X 513      76.978  22.645  32.007  0.00  0.00            
ATOM   3808  HD1 ARG X 513      76.991  21.739  32.645  0.00  0.00            
ATOM   3809  HD2 ARG X 513      76.596  22.483  30.976  0.00  0.00            
ATOM   3810  NE  ARG X 513      78.341  23.209  31.821  0.00  0.00            
ATOM   3811  HE  ARG X 513      78.626  23.823  31.092  0.00  0.00            
ATOM   3812  CZ  ARG X 513      79.397  22.958  32.649  0.00  0.00            
ATOM   3813  NH1 ARG X 513      79.508  22.126  33.725  0.00  0.00            
ATOM   3814 HH11 ARG X 513      78.673  21.603  33.922  0.00  0.00            
ATOM   3815 HH12 ARG X 513      80.408  22.124  34.150  0.00  0.00            
ATOM   3816  NH2 ARG X 513      80.577  23.491  32.220  0.00  0.00            
ATOM   3817 HH21 ARG X 513      80.622  23.856  31.292  0.00  0.00            
ATOM   3818 HH22 ARG X 513      81.404  23.138  32.668  0.00  0.00            
ATOM   3819  C   ARG X 513      75.218  24.440  36.175  0.00  0.00            
ATOM   3820  O   ARG X 513      74.717  23.434  36.676  0.00  0.00            
ATOM   3821  N   THR X 514      75.882  25.366  36.888  0.00  0.00            
ATOM   3822  HN  THR X 514      76.357  26.127  36.464  0.00  0.00            
ATOM   3823  CA  THR X 514      76.166  25.050  38.252  0.00  0.00            
ATOM   3824  HA  THR X 514      75.953  24.007  38.442  0.00  0.00            
ATOM   3825  CB  THR X 514      77.636  25.256  38.495  0.00  0.00            
ATOM   3826  HB  THR X 514      77.944  25.118  39.556  0.00  0.00            
ATOM   3827  OG1 THR X 514      78.092  26.514  38.025  0.00  0.00            
ATOM   3828  HG1 THR X 514      78.587  26.216  37.257  0.00  0.00            
ATOM   3829  CG2 THR X 514      78.428  24.247  37.656  0.00  0.00            
ATOM   3830 HG21 THR X 514      79.500  24.395  37.894  0.00  0.00            
ATOM   3831 HG22 THR X 514      78.105  23.202  37.853  0.00  0.00            
ATOM   3832 HG23 THR X 514      78.273  24.334  36.552  0.00  0.00            
ATOM   3833  C   THR X 514      75.454  25.778  39.344  0.00  0.00            
ATOM   3834  O   THR X 514      75.455  25.330  40.490  0.00  0.00            
ATOM   3835  N   VAL X 515      74.732  26.827  38.929  0.00  0.00            
ATOM   3836  HN  VAL X 515      74.799  27.130  37.976  0.00  0.00            
ATOM   3837  CA  VAL X 515      73.963  27.630  39.824  0.00  0.00            
ATOM   3838  HA  VAL X 515      74.628  27.960  40.609  0.00  0.00            
ATOM   3839  CB  VAL X 515      73.476  28.839  39.072  0.00  0.00            
ATOM   3840  HB  VAL X 515      74.328  29.352  38.585  0.00  0.00            
ATOM   3841  CG1 VAL X 515      72.407  28.610  37.988  0.00  0.00            
ATOM   3842 HG11 VAL X 515      72.037  29.576  37.577  0.00  0.00            
ATOM   3843 HG12 VAL X 515      72.878  28.143  37.101  0.00  0.00            
ATOM   3844 HG13 VAL X 515      71.611  27.931  38.377  0.00  0.00            
ATOM   3845  CG2 VAL X 515      72.881  29.816  40.109  0.00  0.00            
ATOM   3846 HG21 VAL X 515      72.630  30.655  39.440  0.00  0.00            
ATOM   3847 HG22 VAL X 515      71.908  29.445  40.502  0.00  0.00            
ATOM   3848 HG23 VAL X 515      73.493  30.190  40.960  0.00  0.00            
ATOM   3849  C   VAL X 515      72.861  26.896  40.500  0.00  0.00            
ATOM   3850  O   VAL X 515      72.172  26.032  39.963  0.00  0.00            
ATOM   3851  N   GLY X 516      72.603  27.225  41.784  0.00  0.00            
ATOM   3852  HN  GLY X 516      73.199  27.890  42.222  0.00  0.00            
ATOM   3853  CA  GLY X 516      71.676  26.547  42.631  0.00  0.00            
ATOM   3854  HA1 GLY X 516      71.403  27.306  43.351  0.00  0.00            
ATOM   3855  HA2 GLY X 516      70.848  26.130  42.078  0.00  0.00            
ATOM   3856  C   GLY X 516      72.203  25.368  43.382  0.00  0.00            
ATOM   3857  O   GLY X 516      71.463  24.843  44.213  0.00  0.00            
ATOM   3858  N   GLY X 517      73.420  24.851  43.130  0.00  0.00            
ATOM   3859  HN  GLY X 517      73.890  25.285  42.358  0.00  0.00            
ATOM   3860  CA  GLY X 517      74.035  23.782  43.854  0.00  0.00            
ATOM   3861  HA1 GLY X 517      74.990  23.625  43.369  0.00  0.00            
ATOM   3862  HA2 GLY X 517      74.185  24.001  44.896  0.00  0.00            
ATOM   3863  C   GLY X 517      73.258  22.510  43.936  0.00  0.00            
ATOM   3864  O   GLY X 517      72.651  22.087  42.958  0.00  0.00            
ATOM   3865  N   GLU X 518      73.246  21.790  45.071  0.00  0.00            
ATOM   3866  HN  GLU X 518      73.933  22.131  45.716  0.00  0.00            
ATOM   3867  CA  GLU X 518      72.533  20.585  45.371  0.00  0.00            
ATOM   3868  HA  GLU X 518      72.825  19.791  44.713  0.00  0.00            
ATOM   3869  CB  GLU X 518      72.838  20.124  46.806  0.00  0.00            
ATOM   3870  HB1 GLU X 518      72.434  20.758  47.632  0.00  0.00            
ATOM   3871  HB2 GLU X 518      72.372  19.138  47.025  0.00  0.00            
ATOM   3872  CG  GLU X 518      74.329  19.876  47.013  0.00  0.00            
ATOM   3873  HG1 GLU X 518      74.732  19.224  46.218  0.00  0.00            
ATOM   3874  HG2 GLU X 518      75.052  20.720  46.980  0.00  0.00            
ATOM   3875  CD  GLU X 518      74.619  19.227  48.361  0.00  0.00            
ATOM   3876  OE1 GLU X 518      74.242  19.789  49.424  0.00  0.00            
ATOM   3877  OE2 GLU X 518      75.242  18.136  48.365  0.00  0.00            
ATOM   3878  C   GLU X 518      71.072  20.806  45.206  0.00  0.00            
ATOM   3879  O   GLU X 518      70.319  19.912  44.830  0.00  0.00            
ATOM   3880  N   ASP X 519      70.598  22.024  45.528  0.00  0.00            
ATOM   3881  HN  ASP X 519      71.207  22.768  45.810  0.00  0.00            
ATOM   3882  CA  ASP X 519      69.218  22.404  45.595  0.00  0.00            
ATOM   3883  HA  ASP X 519      68.692  21.609  46.100  0.00  0.00            
ATOM   3884  CB  ASP X 519      68.992  23.710  46.377  0.00  0.00            
ATOM   3885  HB1 ASP X 519      69.625  24.546  45.982  0.00  0.00            
ATOM   3886  HB2 ASP X 519      67.928  24.005  46.298  0.00  0.00            
ATOM   3887  CG  ASP X 519      69.342  23.472  47.838  0.00  0.00            
ATOM   3888  OD1 ASP X 519      68.785  22.535  48.473  0.00  0.00            
ATOM   3889  OD2 ASP X 519      70.070  24.256  48.492  0.00  0.00            
ATOM   3890  C   ASP X 519      68.521  22.366  44.286  0.00  0.00            
ATOM   3891  O   ASP X 519      67.293  22.297  44.209  0.00  0.00            
ATOM   3892  N   ARG X 520      69.308  22.322  43.196  0.00  0.00            
ATOM   3893  HN  ARG X 520      70.272  22.397  43.426  0.00  0.00            
ATOM   3894  CA  ARG X 520      68.922  22.314  41.813  0.00  0.00            
ATOM   3895  HA  ARG X 520      68.238  23.134  41.676  0.00  0.00            
ATOM   3896  CB  ARG X 520      70.167  22.617  40.960  0.00  0.00            
ATOM   3897  HB1 ARG X 520      70.607  23.521  41.428  0.00  0.00            
ATOM   3898  HB2 ARG X 520      70.853  21.755  41.070  0.00  0.00            
ATOM   3899  CG  ARG X 520      69.878  22.855  39.481  0.00  0.00            
ATOM   3900  HG1 ARG X 520      69.274  21.986  39.137  0.00  0.00            
ATOM   3901  HG2 ARG X 520      69.291  23.788  39.369  0.00  0.00            
ATOM   3902  CD  ARG X 520      71.147  22.947  38.635  0.00  0.00            
ATOM   3903  HD1 ARG X 520      72.038  23.548  38.936  0.00  0.00            
ATOM   3904  HD2 ARG X 520      71.628  21.953  38.629  0.00  0.00            
ATOM   3905  NE  ARG X 520      70.785  23.259  37.219  0.00  0.00            
ATOM   3906  HE  ARG X 520      70.555  22.471  36.648  0.00  0.00            
ATOM   3907  CZ  ARG X 520      71.277  24.377  36.609  0.00  0.00            
ATOM   3908  NH1 ARG X 520      71.932  25.406  37.214  0.00  0.00            
ATOM   3909 HH11 ARG X 520      71.875  25.527  38.207  0.00  0.00            
ATOM   3910 HH12 ARG X 520      72.565  25.918  36.642  0.00  0.00            
ATOM   3911  NH2 ARG X 520      71.523  24.244  35.271  0.00  0.00            
ATOM   3912 HH21 ARG X 520      71.429  23.298  34.966  0.00  0.00            
ATOM   3913 HH22 ARG X 520      72.189  24.881  34.892  0.00  0.00            
ATOM   3914  C   ARG X 520      68.197  21.077  41.402  0.00  0.00            
ATOM   3915  O   ARG X 520      68.655  19.959  41.625  0.00  0.00            
ATOM   3916  N   LEU X 521      67.092  21.232  40.650  0.00  0.00            
ATOM   3917  HN  LEU X 521      66.815  22.077  40.201  0.00  0.00            
ATOM   3918  CA  LEU X 521      66.275  20.168  40.154  0.00  0.00            
ATOM   3919  HA  LEU X 521      66.480  19.270  40.716  0.00  0.00            
ATOM   3920  CB  LEU X 521      64.766  20.420  40.288  0.00  0.00            
ATOM   3921  HB1 LEU X 521      64.514  21.281  39.637  0.00  0.00            
ATOM   3922  HB2 LEU X 521      64.193  19.540  39.915  0.00  0.00            
ATOM   3923  CG  LEU X 521      64.462  20.840  41.734  0.00  0.00            
ATOM   3924  HG  LEU X 521      64.926  21.820  41.986  0.00  0.00            
ATOM   3925  CD1 LEU X 521      62.970  21.138  41.944  0.00  0.00            
ATOM   3926 HD11 LEU X 521      62.530  21.658  41.063  0.00  0.00            
ATOM   3927 HD12 LEU X 521      62.355  20.234  42.084  0.00  0.00            
ATOM   3928 HD13 LEU X 521      62.835  21.745  42.870  0.00  0.00            
ATOM   3929  CD2 LEU X 521      64.883  19.694  42.680  0.00  0.00            
ATOM   3930 HD21 LEU X 521      65.985  19.596  42.705  0.00  0.00            
ATOM   3931 HD22 LEU X 521      64.472  20.038  43.657  0.00  0.00            
ATOM   3932 HD23 LEU X 521      64.379  18.742  42.405  0.00  0.00            
ATOM   3933  C   LEU X 521      66.617  19.792  38.756  0.00  0.00            
ATOM   3934  O   LEU X 521      67.127  20.642  38.036  0.00  0.00            
ATOM   3935  N   PRO X 522      66.512  18.566  38.340  0.00  0.00            
ATOM   3936  CD  PRO X 522      66.025  17.464  39.160  0.00  0.00            
ATOM   3937  HD1 PRO X 522      64.964  17.709  39.365  0.00  0.00            
ATOM   3938  HD2 PRO X 522      66.604  17.393  40.102  0.00  0.00            
ATOM   3939  CA  PRO X 522      66.853  18.166  37.014  0.00  0.00            
ATOM   3940  HA  PRO X 522      67.927  18.158  36.902  0.00  0.00            
ATOM   3941  CB  PRO X 522      66.375  16.715  36.906  0.00  0.00            
ATOM   3942  HB1 PRO X 522      65.359  16.535  36.492  0.00  0.00            
ATOM   3943  HB2 PRO X 522      67.063  16.054  36.330  0.00  0.00            
ATOM   3944  CG  PRO X 522      66.391  16.208  38.347  0.00  0.00            
ATOM   3945  HG1 PRO X 522      65.695  15.351  38.461  0.00  0.00            
ATOM   3946  HG2 PRO X 522      67.435  15.878  38.498  0.00  0.00            
ATOM   3947  C   PRO X 522      66.418  18.880  35.778  0.00  0.00            
ATOM   3948  O   PRO X 522      67.056  18.805  34.727  0.00  0.00            
ATOM   3949  N   ASP X 523      65.291  19.606  35.847  0.00  0.00            
ATOM   3950  HN  ASP X 523      64.671  19.641  36.631  0.00  0.00            
ATOM   3951  CA  ASP X 523      64.761  20.379  34.764  0.00  0.00            
ATOM   3952  HA  ASP X 523      65.191  20.068  33.825  0.00  0.00            
ATOM   3953  CB  ASP X 523      63.235  20.207  34.727  0.00  0.00            
ATOM   3954  HB1 ASP X 523      62.757  20.400  35.704  0.00  0.00            
ATOM   3955  HB2 ASP X 523      62.693  20.976  34.136  0.00  0.00            
ATOM   3956  CG  ASP X 523      62.957  18.836  34.137  0.00  0.00            
ATOM   3957  OD1 ASP X 523      63.629  18.514  33.125  0.00  0.00            
ATOM   3958  OD2 ASP X 523      61.991  18.126  34.555  0.00  0.00            
ATOM   3959  C   ASP X 523      65.110  21.834  34.819  0.00  0.00            
ATOM   3960  O   ASP X 523      64.626  22.564  33.951  0.00  0.00            
ATOM   3961  N   ASP X 524      65.927  22.272  35.801  0.00  0.00            
ATOM   3962  HN  ASP X 524      66.148  21.764  36.626  0.00  0.00            
ATOM   3963  CA  ASP X 524      66.419  23.610  35.867  0.00  0.00            
ATOM   3964  HA  ASP X 524      65.552  24.206  35.611  0.00  0.00            
ATOM   3965  CB  ASP X 524      66.989  23.892  37.266  0.00  0.00            
ATOM   3966  HB1 ASP X 524      67.897  23.292  37.463  0.00  0.00            
ATOM   3967  HB2 ASP X 524      67.398  24.924  37.272  0.00  0.00            
ATOM   3968  CG  ASP X 524      65.932  23.892  38.362  0.00  0.00            
ATOM   3969  OD1 ASP X 524      64.751  24.232  38.096  0.00  0.00            
ATOM   3970  OD2 ASP X 524      66.306  23.745  39.556  0.00  0.00            
ATOM   3971  C   ASP X 524      67.465  23.998  34.874  0.00  0.00            
ATOM   3972  O   ASP X 524      68.408  23.273  34.579  0.00  0.00            
ATOM   3973  N   ASP X 525      67.332  25.231  34.350  0.00  0.00            
ATOM   3974  HN  ASP X 525      66.612  25.860  34.627  0.00  0.00            
ATOM   3975  CA  ASP X 525      68.402  25.981  33.762  0.00  0.00            
ATOM   3976  HA  ASP X 525      69.183  25.275  33.512  0.00  0.00            
ATOM   3977  CB  ASP X 525      67.923  26.827  32.565  0.00  0.00            
ATOM   3978  HB1 ASP X 525      66.956  27.282  32.868  0.00  0.00            
ATOM   3979  HB2 ASP X 525      68.664  27.613  32.286  0.00  0.00            
ATOM   3980  CG  ASP X 525      67.449  26.001  31.389  0.00  0.00            
ATOM   3981  OD1 ASP X 525      67.907  24.835  31.234  0.00  0.00            
ATOM   3982  OD2 ASP X 525      66.708  26.557  30.537  0.00  0.00            
ATOM   3983  C   ASP X 525      68.999  26.888  34.775  0.00  0.00            
ATOM   3984  O   ASP X 525      68.220  27.267  35.640  0.00  0.00            
ATOM   3985  N   GLY X 526      70.204  27.434  34.526  0.00  0.00            
ATOM   3986  HN  GLY X 526      70.758  27.236  33.722  0.00  0.00            
ATOM   3987  CA  GLY X 526      70.616  28.702  35.036  0.00  0.00            
ATOM   3988  HA1 GLY X 526      70.467  28.857  36.094  0.00  0.00            
ATOM   3989  HA2 GLY X 526      71.681  28.728  34.831  0.00  0.00            
ATOM   3990  C   GLY X 526      69.900  29.811  34.336  0.00  0.00            
ATOM   3991  O   GLY X 526      70.124  30.050  33.151  0.00  0.00            
ATOM   3992  N   GLY X 527      68.968  30.458  35.057  0.00  0.00            
ATOM   3993  HN  GLY X 527      68.809  30.234  36.022  0.00  0.00            
ATOM   3994  CA  GLY X 527      68.151  31.484  34.491  0.00  0.00            
ATOM   3995  HA1 GLY X 527      68.127  31.495  33.406  0.00  0.00            
ATOM   3996  HA2 GLY X 527      67.173  31.336  34.908  0.00  0.00            
ATOM   3997  C   GLY X 527      68.611  32.786  35.031  0.00  0.00            
ATOM   3998  O   GLY X 527      68.718  32.956  36.245  0.00  0.00            
ATOM   3999  N   ALA X 528      68.679  33.839  34.194  0.00  0.00            
ATOM   4000  HN  ALA X 528      68.587  33.657  33.222  0.00  0.00            
ATOM   4001  CA  ALA X 528      68.801  35.206  34.610  0.00  0.00            
ATOM   4002  HA  ALA X 528      69.676  35.228  35.243  0.00  0.00            
ATOM   4003  CB  ALA X 528      69.367  36.162  33.552  0.00  0.00            
ATOM   4004  HB1 ALA X 528      68.552  36.323  32.808  0.00  0.00            
ATOM   4005  HB2 ALA X 528      69.466  37.180  34.003  0.00  0.00            
ATOM   4006  HB3 ALA X 528      70.363  35.968  33.101  0.00  0.00            
ATOM   4007  C   ALA X 528      67.660  35.829  35.338  0.00  0.00            
ATOM   4008  O   ALA X 528      66.532  35.358  35.222  0.00  0.00            
ATOM   4009  N   LEU X 529      67.999  36.829  36.177  0.00  0.00            
ATOM   4010  HN  LEU X 529      68.952  36.906  36.437  0.00  0.00            
ATOM   4011  CA  LEU X 529      67.075  37.719  36.801  0.00  0.00            
ATOM   4012  HA  LEU X 529      66.137  37.187  36.765  0.00  0.00            
ATOM   4013  CB  LEU X 529      67.533  38.092  38.220  0.00  0.00            
ATOM   4014  HB1 LEU X 529      68.527  38.563  38.101  0.00  0.00            
ATOM   4015  HB2 LEU X 529      66.855  38.809  38.742  0.00  0.00            
ATOM   4016  CG  LEU X 529      67.688  36.824  39.088  0.00  0.00            
ATOM   4017  HG  LEU X 529      68.366  36.099  38.596  0.00  0.00            
ATOM   4018  CD1 LEU X 529      68.338  37.263  40.407  0.00  0.00            
ATOM   4019 HD11 LEU X 529      68.562  36.359  41.009  0.00  0.00            
ATOM   4020 HD12 LEU X 529      69.302  37.789  40.223  0.00  0.00            
ATOM   4021 HD13 LEU X 529      67.699  38.030  40.907  0.00  0.00            
ATOM   4022  CD2 LEU X 529      66.351  36.073  39.178  0.00  0.00            
ATOM   4023 HD21 LEU X 529      66.065  35.510  38.258  0.00  0.00            
ATOM   4024 HD22 LEU X 529      66.447  35.332  39.986  0.00  0.00            
ATOM   4025 HD23 LEU X 529      65.493  36.770  39.326  0.00  0.00            
ATOM   4026  C   LEU X 529      66.813  38.872  35.898  0.00  0.00            
ATOM   4027  O   LEU X 529      65.721  39.095  35.383  0.00  0.00            
ATOM   4028  N   ILE X 530      67.866  39.640  35.569  0.00  0.00            
ATOM   4029  HN  ILE X 530      68.757  39.569  36.009  0.00  0.00            
ATOM   4030  CA  ILE X 530      67.854  40.552  34.460  0.00  0.00            
ATOM   4031  HA  ILE X 530      66.844  40.846  34.212  0.00  0.00            
ATOM   4032  CB  ILE X 530      68.714  41.749  34.697  0.00  0.00            
ATOM   4033  HB  ILE X 530      69.722  41.433  35.056  0.00  0.00            
ATOM   4034  CG2 ILE X 530      68.825  42.685  33.478  0.00  0.00            
ATOM   4035 HG21 ILE X 530      69.309  43.662  33.691  0.00  0.00            
ATOM   4036 HG22 ILE X 530      69.473  42.288  32.671  0.00  0.00            
ATOM   4037 HG23 ILE X 530      67.861  42.931  32.974  0.00  0.00            
ATOM   4038  CG1 ILE X 530      68.198  42.587  35.876  0.00  0.00            
ATOM   4039 HG11 ILE X 530      68.392  42.183  36.893  0.00  0.00            
ATOM   4040 HG12 ILE X 530      68.826  43.500  35.997  0.00  0.00            
ATOM   4041  CD  ILE X 530      66.748  43.079  35.854  0.00  0.00            
ATOM   4042  HD1 ILE X 530      66.503  43.644  36.779  0.00  0.00            
ATOM   4043  HD2 ILE X 530      66.542  43.819  35.043  0.00  0.00            
ATOM   4044  HD3 ILE X 530      65.963  42.294  35.870  0.00  0.00            
ATOM   4045  C   ILE X 530      68.437  39.846  33.292  0.00  0.00            
ATOM   4046  O   ILE X 530      69.587  39.418  33.303  0.00  0.00            
ATOM   4047  N   ALA X 531      67.657  39.662  32.202  0.00  0.00            
ATOM   4048  HN  ALA X 531      66.748  40.049  32.241  0.00  0.00            
ATOM   4049  CA  ALA X 531      68.110  38.994  31.029  0.00  0.00            
ATOM   4050  HA  ALA X 531      68.265  37.952  31.279  0.00  0.00            
ATOM   4051  CB  ALA X 531      67.009  38.835  29.959  0.00  0.00            
ATOM   4052  HB1 ALA X 531      67.283  38.082  29.188  0.00  0.00            
ATOM   4053  HB2 ALA X 531      66.062  38.552  30.456  0.00  0.00            
ATOM   4054  HB3 ALA X 531      66.859  39.831  29.492  0.00  0.00            
ATOM   4055  C   ALA X 531      69.356  39.502  30.382  0.00  0.00            
ATOM   4056  O   ALA X 531      69.699  40.670  30.497  0.00  0.00            
ATOM   4057  N   ARG X 532      70.091  38.576  29.736  0.00  0.00            
ATOM   4058  HN  ARG X 532      69.887  37.611  29.901  0.00  0.00            
ATOM   4059  CA  ARG X 532      71.263  38.906  29.000  0.00  0.00            
ATOM   4060  HA  ARG X 532      72.071  39.190  29.663  0.00  0.00            
ATOM   4061  CB  ARG X 532      71.697  37.645  28.240  0.00  0.00            
ATOM   4062  HB1 ARG X 532      72.551  37.792  27.549  0.00  0.00            
ATOM   4063  HB2 ARG X 532      72.119  37.063  29.095  0.00  0.00            
ATOM   4064  CG  ARG X 532      70.631  36.830  27.509  0.00  0.00            
ATOM   4065  HG1 ARG X 532      70.861  35.750  27.633  0.00  0.00            
ATOM   4066  HG2 ARG X 532      69.656  36.959  28.026  0.00  0.00            
ATOM   4067  CD  ARG X 532      70.589  37.213  26.036  0.00  0.00            
ATOM   4068  HD1 ARG X 532      70.468  38.320  25.983  0.00  0.00            
ATOM   4069  HD2 ARG X 532      71.547  36.954  25.528  0.00  0.00            
ATOM   4070  NE  ARG X 532      69.396  36.463  25.548  0.00  0.00            
ATOM   4071  HE  ARG X 532      69.195  35.555  25.929  0.00  0.00            
ATOM   4072  CZ  ARG X 532      68.699  36.668  24.402  0.00  0.00            
ATOM   4073  NH1 ARG X 532      67.433  36.197  24.193  0.00  0.00            
ATOM   4074 HH11 ARG X 532      66.909  35.915  25.002  0.00  0.00            
ATOM   4075 HH12 ARG X 532      67.051  36.396  23.296  0.00  0.00            
ATOM   4076  NH2 ARG X 532      69.082  37.622  23.501  0.00  0.00            
ATOM   4077 HH21 ARG X 532      69.994  38.030  23.495  0.00  0.00            
ATOM   4078 HH22 ARG X 532      68.455  37.847  22.756  0.00  0.00            
ATOM   4079  C   ARG X 532      71.112  40.046  28.041  0.00  0.00            
ATOM   4080  O   ARG X 532      72.050  40.826  27.899  0.00  0.00            
ATOM   4081  N   MET X 533      69.901  40.225  27.496  0.00  0.00            
ATOM   4082  HN  MET X 533      69.201  39.531  27.648  0.00  0.00            
ATOM   4083  CA  MET X 533      69.583  41.242  26.542  0.00  0.00            
ATOM   4084  HA  MET X 533      70.379  41.356  25.832  0.00  0.00            
ATOM   4085  CB  MET X 533      68.414  40.775  25.663  0.00  0.00            
ATOM   4086  HB1 MET X 533      68.169  41.472  24.834  0.00  0.00            
ATOM   4087  HB2 MET X 533      68.646  39.819  25.136  0.00  0.00            
ATOM   4088  CG  MET X 533      67.198  40.466  26.546  0.00  0.00            
ATOM   4089  HG1 MET X 533      67.515  39.715  27.311  0.00  0.00            
ATOM   4090  HG2 MET X 533      66.858  41.450  26.928  0.00  0.00            
ATOM   4091  SD  MET X 533      65.856  39.757  25.560  0.00  0.00            
ATOM   4092  CE  MET X 533      65.224  38.720  26.912  0.00  0.00            
ATOM   4093  HE1 MET X 533      65.897  37.864  27.102  0.00  0.00            
ATOM   4094  HE2 MET X 533      65.149  39.308  27.851  0.00  0.00            
ATOM   4095  HE3 MET X 533      64.281  38.219  26.613  0.00  0.00            
ATOM   4096  C   MET X 533      69.281  42.584  27.139  0.00  0.00            
ATOM   4097  O   MET X 533      69.160  43.539  26.385  0.00  0.00            
ATOM   4098  N   PHE X 534      69.205  42.739  28.470  0.00  0.00            
ATOM   4099  HN  PHE X 534      69.384  42.018  29.128  0.00  0.00            
ATOM   4100  CA  PHE X 534      68.943  43.968  29.166  0.00  0.00            
ATOM   4101  HA  PHE X 534      68.734  44.744  28.443  0.00  0.00            
ATOM   4102  CB  PHE X 534      67.762  43.826  30.139  0.00  0.00            
ATOM   4103  HB1 PHE X 534      68.021  43.277  31.068  0.00  0.00            
ATOM   4104  HB2 PHE X 534      67.450  44.787  30.603  0.00  0.00            
ATOM   4105  CG  PHE X 534      66.527  43.342  29.460  0.00  0.00            
ATOM   4106  CD1 PHE X 534      65.993  43.922  28.331  0.00  0.00            
ATOM   4107  HD1 PHE X 534      66.441  44.721  27.754  0.00  0.00            
ATOM   4108  CE1 PHE X 534      64.783  43.522  27.828  0.00  0.00            
ATOM   4109  HE1 PHE X 534      64.372  44.044  26.977  0.00  0.00            
ATOM   4110  CZ  PHE X 534      64.013  42.627  28.554  0.00  0.00            
ATOM   4111  HZ  PHE X 534      63.090  42.240  28.157  0.00  0.00            
ATOM   4112  CD2 PHE X 534      65.738  42.476  30.164  0.00  0.00            
ATOM   4113  HD2 PHE X 534      66.046  41.987  31.080  0.00  0.00            
ATOM   4114  CE2 PHE X 534      64.496  42.079  29.710  0.00  0.00            
ATOM   4115  HE2 PHE X 534      63.890  41.331  30.199  0.00  0.00            
ATOM   4116  C   PHE X 534      70.145  44.541  29.838  0.00  0.00            
ATOM   4117  O   PHE X 534      70.036  45.338  30.761  0.00  0.00            
ATOM   4118  N   GLY X 535      71.374  44.173  29.415  0.00  0.00            
ATOM   4119  HN  GLY X 535      71.455  43.613  28.595  0.00  0.00            
ATOM   4120  CA  GLY X 535      72.601  44.534  30.063  0.00  0.00            
ATOM   4121  HA1 GLY X 535      73.383  44.346  29.344  0.00  0.00            
ATOM   4122  HA2 GLY X 535      72.573  45.567  30.358  0.00  0.00            
ATOM   4123  C   GLY X 535      72.992  43.651  31.199  0.00  0.00            
ATOM   4124  O   GLY X 535      73.793  44.078  32.032  0.00  0.00            
ATOM   4125  N   GLY X 536      72.272  42.523  31.323  0.00  0.00            
ATOM   4126  HN  GLY X 536      71.501  42.246  30.751  0.00  0.00            
ATOM   4127  CA  GLY X 536      72.381  41.687  32.489  0.00  0.00            
ATOM   4128  HA1 GLY X 536      72.497  42.352  33.327  0.00  0.00            
ATOM   4129  HA2 GLY X 536      71.501  41.074  32.561  0.00  0.00            
ATOM   4130  C   GLY X 536      73.562  40.792  32.414  0.00  0.00            
ATOM   4131  O   GLY X 536      74.007  40.361  31.343  0.00  0.00            
ATOM   4132  N   SER X 537      74.152  40.415  33.559  0.00  0.00            
ATOM   4133  HN  SER X 537      73.961  40.904  34.402  0.00  0.00            
ATOM   4134  CA  SER X 537      75.268  39.531  33.662  0.00  0.00            
ATOM   4135  HA  SER X 537      76.012  39.761  32.912  0.00  0.00            
ATOM   4136  CB  SER X 537      76.133  39.769  34.921  0.00  0.00            
ATOM   4137  HB1 SER X 537      76.490  40.813  34.985  0.00  0.00            
ATOM   4138  HB2 SER X 537      75.484  39.651  35.815  0.00  0.00            
ATOM   4139  OG  SER X 537      77.167  38.824  35.166  0.00  0.00            
ATOM   4140  HG1 SER X 537      77.097  38.701  36.116  0.00  0.00            
ATOM   4141  C   SER X 537      74.893  38.104  33.445  0.00  0.00            
ATOM   4142  O   SER X 537      73.744  37.738  33.672  0.00  0.00            
ATOM   4143  N   LYS X 538      75.823  37.264  32.958  0.00  0.00            
ATOM   4144  HN  LYS X 538      76.765  37.577  33.019  0.00  0.00            
ATOM   4145  CA  LYS X 538      75.669  35.884  32.642  0.00  0.00            
ATOM   4146  HA  LYS X 538      74.639  35.636  32.814  0.00  0.00            
ATOM   4147  CB  LYS X 538      75.911  35.570  31.157  0.00  0.00            
ATOM   4148  HB1 LYS X 538      76.899  36.010  30.889  0.00  0.00            
ATOM   4149  HB2 LYS X 538      75.881  34.495  30.862  0.00  0.00            
ATOM   4150  CG  LYS X 538      74.808  36.210  30.310  0.00  0.00            
ATOM   4151  HG1 LYS X 538      73.859  35.765  30.648  0.00  0.00            
ATOM   4152  HG2 LYS X 538      74.669  37.289  30.569  0.00  0.00            
ATOM   4153  CD  LYS X 538      75.074  36.235  28.800  0.00  0.00            
ATOM   4154  HD1 LYS X 538      74.419  37.013  28.356  0.00  0.00            
ATOM   4155  HD2 LYS X 538      76.106  36.505  28.516  0.00  0.00            
ATOM   4156  CE  LYS X 538      74.706  34.863  28.228  0.00  0.00            
ATOM   4157  HE1 LYS X 538      75.441  34.157  28.669  0.00  0.00            
ATOM   4158  HE2 LYS X 538      73.711  34.605  28.662  0.00  0.00            
ATOM   4159  NZ  LYS X 538      74.694  34.795  26.748  0.00  0.00            
ATOM   4160  HZ1 LYS X 538      75.628  34.565  26.368  0.00  0.00            
ATOM   4161  HZ2 LYS X 538      74.057  34.056  26.394  0.00  0.00            
ATOM   4162  HZ3 LYS X 538      74.424  35.725  26.363  0.00  0.00            
ATOM   4163  C   LYS X 538      76.424  35.015  33.597  0.00  0.00            
ATOM   4164  O   LYS X 538      76.794  33.879  33.327  0.00  0.00            
ATOM   4165  N   ASP X 539      76.633  35.568  34.806  0.00  0.00            
ATOM   4166  HN  ASP X 539      76.387  36.505  35.063  0.00  0.00            
ATOM   4167  CA  ASP X 539      77.322  34.885  35.856  0.00  0.00            
ATOM   4168  HA  ASP X 539      77.540  33.874  35.543  0.00  0.00            
ATOM   4169  CB  ASP X 539      78.589  35.711  36.130  0.00  0.00            
ATOM   4170  HB1 ASP X 539      78.829  35.990  35.073  0.00  0.00            
ATOM   4171  HB2 ASP X 539      78.416  36.669  36.658  0.00  0.00            
ATOM   4172  CG  ASP X 539      79.842  35.000  36.645  0.00  0.00            
ATOM   4173  OD1 ASP X 539      79.689  33.919  37.261  0.00  0.00            
ATOM   4174  OD2 ASP X 539      81.008  35.440  36.463  0.00  0.00            
ATOM   4175  C   ASP X 539      76.487  34.637  37.066  0.00  0.00            
ATOM   4176  O   ASP X 539      75.282  34.854  37.049  0.00  0.00            
ATOM   4177  N   ILE X 540      77.038  34.199  38.215  0.00  0.00            
ATOM   4178  HN  ILE X 540      78.028  34.182  38.272  0.00  0.00            
ATOM   4179  CA  ILE X 540      76.390  33.701  39.388  0.00  0.00            
ATOM   4180  HA  ILE X 540      75.487  33.181  39.101  0.00  0.00            
ATOM   4181  CB  ILE X 540      77.356  32.928  40.231  0.00  0.00            
ATOM   4182  HB  ILE X 540      78.196  33.586  40.516  0.00  0.00            
ATOM   4183  CG2 ILE X 540      76.695  32.418  41.524  0.00  0.00            
ATOM   4184 HG21 ILE X 540      77.372  31.616  41.900  0.00  0.00            
ATOM   4185 HG22 ILE X 540      76.639  33.158  42.342  0.00  0.00            
ATOM   4186 HG23 ILE X 540      75.699  31.972  41.300  0.00  0.00            
ATOM   4187  CG1 ILE X 540      77.930  31.756  39.407  0.00  0.00            
ATOM   4188 HG11 ILE X 540      78.463  32.194  38.537  0.00  0.00            
ATOM   4189 HG12 ILE X 540      78.722  31.359  40.088  0.00  0.00            
ATOM   4190  CD  ILE X 540      76.900  30.688  39.057  0.00  0.00            
ATOM   4191  HD1 ILE X 540      77.500  29.936  38.485  0.00  0.00            
ATOM   4192  HD2 ILE X 540      76.631  30.075  39.937  0.00  0.00            
ATOM   4193  HD3 ILE X 540      75.979  30.930  38.494  0.00  0.00            
ATOM   4194  C   ILE X 540      75.817  34.830  40.174  0.00  0.00            
ATOM   4195  O   ILE X 540      74.998  34.660  41.078  0.00  0.00            
ATOM   4196  N   ASP X 541      76.071  36.089  39.769  0.00  0.00            
ATOM   4197  HN  ASP X 541      76.600  36.199  38.932  0.00  0.00            
ATOM   4198  CA  ASP X 541      75.632  37.334  40.319  0.00  0.00            
ATOM   4199  HA  ASP X 541      75.327  37.294  41.357  0.00  0.00            
ATOM   4200  CB  ASP X 541      76.803  38.327  40.298  0.00  0.00            
ATOM   4201  HB1 ASP X 541      76.500  39.244  40.845  0.00  0.00            
ATOM   4202  HB2 ASP X 541      77.590  37.792  40.868  0.00  0.00            
ATOM   4203  CG  ASP X 541      77.371  38.588  38.909  0.00  0.00            
ATOM   4204  OD1 ASP X 541      76.752  38.368  37.836  0.00  0.00            
ATOM   4205  OD2 ASP X 541      78.510  39.113  38.941  0.00  0.00            
ATOM   4206  C   ASP X 541      74.394  37.899  39.715  0.00  0.00            
ATOM   4207  O   ASP X 541      73.825  38.935  40.047  0.00  0.00            
ATOM   4208  N   ASN X 542      73.751  37.026  38.919  0.00  0.00            
ATOM   4209  HN  ASN X 542      74.202  36.146  38.834  0.00  0.00            
ATOM   4210  CA  ASN X 542      72.561  37.373  38.201  0.00  0.00            
ATOM   4211  HA  ASN X 542      71.865  37.793  38.915  0.00  0.00            
ATOM   4212  CB  ASN X 542      72.861  38.305  37.018  0.00  0.00            
ATOM   4213  HB1 ASN X 542      73.516  39.135  37.356  0.00  0.00            
ATOM   4214  HB2 ASN X 542      73.500  37.839  36.226  0.00  0.00            
ATOM   4215  CG  ASN X 542      71.655  38.903  36.312  0.00  0.00            
ATOM   4216  OD1 ASN X 542      70.594  39.291  36.818  0.00  0.00            
ATOM   4217  ND2 ASN X 542      71.727  38.966  34.955  0.00  0.00            
ATOM   4218 HD21 ASN X 542      72.535  38.713  34.433  0.00  0.00            
ATOM   4219 HD22 ASN X 542      70.873  39.208  34.495  0.00  0.00            
ATOM   4220  C   ASN X 542      71.878  36.142  37.721  0.00  0.00            
ATOM   4221  O   ASN X 542      70.768  36.224  37.205  0.00  0.00            
ATOM   4222  N   LEU X 543      72.428  34.933  37.913  0.00  0.00            
ATOM   4223  HN  LEU X 543      73.319  34.892  38.360  0.00  0.00            
ATOM   4224  CA  LEU X 543      71.821  33.668  37.637  0.00  0.00            
ATOM   4225  HA  LEU X 543      70.974  33.794  36.974  0.00  0.00            
ATOM   4226  CB  LEU X 543      72.817  32.678  37.002  0.00  0.00            
ATOM   4227  HB1 LEU X 543      73.692  32.644  37.689  0.00  0.00            
ATOM   4228  HB2 LEU X 543      72.367  31.659  37.044  0.00  0.00            
ATOM   4229  CG  LEU X 543      73.184  33.071  35.559  0.00  0.00            
ATOM   4230  HG  LEU X 543      73.608  34.080  35.397  0.00  0.00            
ATOM   4231  CD1 LEU X 543      74.365  32.215  35.060  0.00  0.00            
ATOM   4232 HD11 LEU X 543      74.558  32.370  33.970  0.00  0.00            
ATOM   4233 HD12 LEU X 543      75.278  32.307  35.679  0.00  0.00            
ATOM   4234 HD13 LEU X 543      74.153  31.138  35.202  0.00  0.00            
ATOM   4235  CD2 LEU X 543      71.979  32.969  34.613  0.00  0.00            
ATOM   4236 HD21 LEU X 543      72.364  33.001  33.567  0.00  0.00            
ATOM   4237 HD22 LEU X 543      71.504  31.983  34.822  0.00  0.00            
ATOM   4238 HD23 LEU X 543      71.237  33.771  34.796  0.00  0.00            
ATOM   4239  C   LEU X 543      71.323  33.048  38.893  0.00  0.00            
ATOM   4240  O   LEU X 543      71.937  33.066  39.950  0.00  0.00            
ATOM   4241  N   VAL X 544      70.168  32.350  38.833  0.00  0.00            
ATOM   4242  HN  VAL X 544      69.710  32.297  37.953  0.00  0.00            
ATOM   4243  CA  VAL X 544      69.612  31.479  39.824  0.00  0.00            
ATOM   4244  HA  VAL X 544      70.423  31.169  40.460  0.00  0.00            
ATOM   4245  CB  VAL X 544      68.364  32.013  40.466  0.00  0.00            
ATOM   4246  HB  VAL X 544      67.820  31.165  40.934  0.00  0.00            
ATOM   4247  CG1 VAL X 544      68.818  32.937  41.604  0.00  0.00            
ATOM   4248 HG11 VAL X 544      69.350  33.820  41.193  0.00  0.00            
ATOM   4249 HG12 VAL X 544      67.889  33.171  42.165  0.00  0.00            
ATOM   4250 HG13 VAL X 544      69.475  32.325  42.257  0.00  0.00            
ATOM   4251  CG2 VAL X 544      67.415  32.684  39.450  0.00  0.00            
ATOM   4252 HG21 VAL X 544      66.562  33.110  40.019  0.00  0.00            
ATOM   4253 HG22 VAL X 544      67.850  33.555  38.907  0.00  0.00            
ATOM   4254 HG23 VAL X 544      67.028  31.998  38.677  0.00  0.00            
ATOM   4255  C   VAL X 544      69.205  30.254  39.080  0.00  0.00            
ATOM   4256  O   VAL X 544      69.104  30.273  37.852  0.00  0.00            
ATOM   4257  N   ALA X 545      69.009  29.162  39.836  0.00  0.00            
ATOM   4258  HN  ALA X 545      69.274  29.247  40.799  0.00  0.00            
ATOM   4259  CA  ALA X 545      68.334  28.010  39.340  0.00  0.00            
ATOM   4260  HA  ALA X 545      68.715  27.657  38.392  0.00  0.00            
ATOM   4261  CB  ALA X 545      68.502  26.885  40.378  0.00  0.00            
ATOM   4262  HB1 ALA X 545      67.752  26.079  40.247  0.00  0.00            
ATOM   4263  HB2 ALA X 545      69.526  26.498  40.162  0.00  0.00            
ATOM   4264  HB3 ALA X 545      68.439  27.319  41.398  0.00  0.00            
ATOM   4265  C   ALA X 545      66.876  28.203  39.068  0.00  0.00            
ATOM   4266  O   ALA X 545      66.106  28.603  39.942  0.00  0.00            
ATOM   4267  N   GLN X 546      66.490  28.063  37.794  0.00  0.00            
ATOM   4268  HN  GLN X 546      67.142  27.872  37.073  0.00  0.00            
ATOM   4269  CA  GLN X 546      65.191  28.478  37.360  0.00  0.00            
ATOM   4270  HA  GLN X 546      64.530  28.489  38.224  0.00  0.00            
ATOM   4271  CB  GLN X 546      65.396  29.893  36.771  0.00  0.00            
ATOM   4272  HB1 GLN X 546      65.672  30.533  37.635  0.00  0.00            
ATOM   4273  HB2 GLN X 546      66.331  29.898  36.183  0.00  0.00            
ATOM   4274  CG  GLN X 546      64.336  30.488  35.848  0.00  0.00            
ATOM   4275  HG1 GLN X 546      64.201  29.820  34.970  0.00  0.00            
ATOM   4276  HG2 GLN X 546      63.370  30.590  36.388  0.00  0.00            
ATOM   4277  CD  GLN X 546      64.622  31.865  35.255  0.00  0.00            
ATOM   4278  OE1 GLN X 546      64.898  32.024  34.067  0.00  0.00            
ATOM   4279  NE2 GLN X 546      64.619  32.827  36.218  0.00  0.00            
ATOM   4280 HE21 GLN X 546      64.221  32.624  37.115  0.00  0.00            
ATOM   4281 HE22 GLN X 546      64.961  33.763  36.170  0.00  0.00            
ATOM   4282  C   GLN X 546      64.685  27.532  36.332  0.00  0.00            
ATOM   4283  O   GLN X 546      65.455  27.181  35.444  0.00  0.00            
ATOM   4284  N   SER X 547      63.445  26.998  36.348  0.00  0.00            
ATOM   4285  HN  SER X 547      62.881  27.245  37.138  0.00  0.00            
ATOM   4286  CA  SER X 547      62.987  25.891  35.584  0.00  0.00            
ATOM   4287  HA  SER X 547      63.729  25.114  35.740  0.00  0.00            
ATOM   4288  CB  SER X 547      61.636  25.339  36.070  0.00  0.00            
ATOM   4289  HB1 SER X 547      61.589  25.318  37.174  0.00  0.00            
ATOM   4290  HB2 SER X 547      60.791  25.958  35.703  0.00  0.00            
ATOM   4291  OG  SER X 547      61.346  24.105  35.440  0.00  0.00            
ATOM   4292  HG1 SER X 547      60.562  23.771  35.885  0.00  0.00            
ATOM   4293  C   SER X 547      62.938  26.103  34.103  0.00  0.00            
ATOM   4294  O   SER X 547      62.619  27.162  33.577  0.00  0.00            
ATOM   4295  N   LYS X 548      63.170  25.065  33.281  0.00  0.00            
ATOM   4296  HN  LYS X 548      63.490  24.183  33.614  0.00  0.00            
ATOM   4297  CA  LYS X 548      63.021  25.210  31.863  0.00  0.00            
ATOM   4298  HA  LYS X 548      63.783  25.918  31.611  0.00  0.00            
ATOM   4299  CB  LYS X 548      63.386  23.918  31.103  0.00  0.00            
ATOM   4300  HB1 LYS X 548      63.367  24.200  30.029  0.00  0.00            
ATOM   4301  HB2 LYS X 548      64.419  23.563  31.336  0.00  0.00            
ATOM   4302  CG  LYS X 548      62.478  22.696  31.218  0.00  0.00            
ATOM   4303  HG1 LYS X 548      62.227  22.497  32.279  0.00  0.00            
ATOM   4304  HG2 LYS X 548      61.485  22.905  30.766  0.00  0.00            
ATOM   4305  CD  LYS X 548      63.047  21.350  30.768  0.00  0.00            
ATOM   4306  HD1 LYS X 548      63.462  21.394  29.743  0.00  0.00            
ATOM   4307  HD2 LYS X 548      63.867  21.066  31.472  0.00  0.00            
ATOM   4308  CE  LYS X 548      61.939  20.295  30.756  0.00  0.00            
ATOM   4309  HE1 LYS X 548      61.357  20.232  31.698  0.00  0.00            
ATOM   4310  HE2 LYS X 548      61.263  20.572  29.916  0.00  0.00            
ATOM   4311  NZ  LYS X 548      62.459  18.916  30.678  0.00  0.00            
ATOM   4312  HZ1 LYS X 548      61.677  18.248  30.526  0.00  0.00            
ATOM   4313  HZ2 LYS X 548      63.190  18.826  29.942  0.00  0.00            
ATOM   4314  HZ3 LYS X 548      62.982  18.719  31.559  0.00  0.00            
ATOM   4315  C   LYS X 548      61.724  25.676  31.304  0.00  0.00            
ATOM   4316  O   LYS X 548      61.666  26.343  30.282  0.00  0.00            
ATOM   4317  N   PHE X 549      60.605  25.323  31.973  0.00  0.00            
ATOM   4318  HN  PHE X 549      60.700  24.666  32.715  0.00  0.00            
ATOM   4319  CA  PHE X 549      59.220  25.452  31.627  0.00  0.00            
ATOM   4320  HA  PHE X 549      59.102  25.056  30.630  0.00  0.00            
ATOM   4321  CB  PHE X 549      58.331  24.695  32.622  0.00  0.00            
ATOM   4322  HB1 PHE X 549      58.569  25.026  33.657  0.00  0.00            
ATOM   4323  HB2 PHE X 549      57.222  24.736  32.510  0.00  0.00            
ATOM   4324  CG  PHE X 549      58.586  23.250  32.402  0.00  0.00            
ATOM   4325  CD1 PHE X 549      58.268  22.616  31.216  0.00  0.00            
ATOM   4326  HD1 PHE X 549      57.886  23.190  30.382  0.00  0.00            
ATOM   4327  CE1 PHE X 549      58.439  21.256  31.088  0.00  0.00            
ATOM   4328  HE1 PHE X 549      57.999  20.852  30.193  0.00  0.00            
ATOM   4329  CZ  PHE X 549      58.930  20.499  32.128  0.00  0.00            
ATOM   4330  HZ  PHE X 549      59.044  19.433  32.057  0.00  0.00            
ATOM   4331  CD2 PHE X 549      58.998  22.451  33.443  0.00  0.00            
ATOM   4332  HD2 PHE X 549      59.257  22.769  34.439  0.00  0.00            
ATOM   4333  CE2 PHE X 549      59.299  21.122  33.296  0.00  0.00            
ATOM   4334  HE2 PHE X 549      59.812  20.566  34.061  0.00  0.00            
ATOM   4335  C   PHE X 549      58.768  26.866  31.744  0.00  0.00            
ATOM   4336  O   PHE X 549      57.743  27.257  31.178  0.00  0.00            
ATOM   4337  N   ILE X 550      59.513  27.650  32.539  0.00  0.00            
ATOM   4338  HN  ILE X 550      60.242  27.146  33.005  0.00  0.00            
ATOM   4339  CA  ILE X 550      59.280  29.050  32.693  0.00  0.00            
ATOM   4340  HA  ILE X 550      58.302  29.328  32.346  0.00  0.00            
ATOM   4341  CB  ILE X 550      59.176  29.474  34.134  0.00  0.00            
ATOM   4342  HB  ILE X 550      59.142  30.590  34.182  0.00  0.00            
ATOM   4343  CG2 ILE X 550      57.857  28.842  34.607  0.00  0.00            
ATOM   4344 HG21 ILE X 550      57.001  28.966  33.924  0.00  0.00            
ATOM   4345 HG22 ILE X 550      57.873  27.757  34.856  0.00  0.00            
ATOM   4346 HG23 ILE X 550      57.533  29.413  35.510  0.00  0.00            
ATOM   4347  CG1 ILE X 550      60.406  29.034  34.939  0.00  0.00            
ATOM   4348 HG11 ILE X 550      60.520  27.930  34.892  0.00  0.00            
ATOM   4349 HG12 ILE X 550      61.347  29.485  34.550  0.00  0.00            
ATOM   4350  CD  ILE X 550      60.293  29.410  36.414  0.00  0.00            
ATOM   4351  HD1 ILE X 550      59.286  29.181  36.835  0.00  0.00            
ATOM   4352  HD2 ILE X 550      61.060  28.865  36.994  0.00  0.00            
ATOM   4353  HD3 ILE X 550      60.510  30.499  36.441  0.00  0.00            
ATOM   4354  C   ILE X 550      60.378  29.860  32.091  0.00  0.00            
ATOM   4355  O   ILE X 550      60.097  30.963  31.623  0.00  0.00            
ATOM   4356  N   ASN X 551      61.631  29.384  31.987  0.00  0.00            
ATOM   4357  HN  ASN X 551      61.744  28.433  32.259  0.00  0.00            
ATOM   4358  CA  ASN X 551      62.695  30.056  31.294  0.00  0.00            
ATOM   4359  HA  ASN X 551      62.626  31.080  31.609  0.00  0.00            
ATOM   4360  CB  ASN X 551      64.047  29.462  31.733  0.00  0.00            
ATOM   4361  HB1 ASN X 551      64.089  29.513  32.843  0.00  0.00            
ATOM   4362  HB2 ASN X 551      64.126  28.399  31.441  0.00  0.00            
ATOM   4363  CG  ASN X 551      65.265  30.219  31.218  0.00  0.00            
ATOM   4364  OD1 ASN X 551      65.216  31.413  30.960  0.00  0.00            
ATOM   4365  ND2 ASN X 551      66.311  29.429  30.841  0.00  0.00            
ATOM   4366 HD21 ASN X 551      66.298  28.436  30.972  0.00  0.00            
ATOM   4367 HD22 ASN X 551      67.052  29.921  30.373  0.00  0.00            
ATOM   4368  C   ASN X 551      62.620  30.107  29.804  0.00  0.00            
ATOM   4369  O   ASN X 551      62.629  31.223  29.292  0.00  0.00            
ATOM   4370  N   ARG X 552      62.359  28.943  29.179  0.00  0.00            
ATOM   4371  HN  ARG X 552      62.246  28.061  29.631  0.00  0.00            
ATOM   4372  CA  ARG X 552      62.214  28.907  27.754  0.00  0.00            
ATOM   4373  HA  ARG X 552      62.868  29.674  27.374  0.00  0.00            
ATOM   4374  CB  ARG X 552      62.762  27.526  27.376  0.00  0.00            
ATOM   4375  HB1 ARG X 552      61.983  26.762  27.552  0.00  0.00            
ATOM   4376  HB2 ARG X 552      62.970  27.490  26.281  0.00  0.00            
ATOM   4377  CG  ARG X 552      64.097  27.105  27.993  0.00  0.00            
ATOM   4378  HG1 ARG X 552      64.827  27.902  27.743  0.00  0.00            
ATOM   4379  HG2 ARG X 552      63.881  27.050  29.085  0.00  0.00            
ATOM   4380  CD  ARG X 552      64.568  25.752  27.471  0.00  0.00            
ATOM   4381  HD1 ARG X 552      63.714  25.046  27.369  0.00  0.00            
ATOM   4382  HD2 ARG X 552      65.038  25.949  26.476  0.00  0.00            
ATOM   4383  NE  ARG X 552      65.566  25.199  28.429  0.00  0.00            
ATOM   4384  HE  ARG X 552      66.079  25.729  29.106  0.00  0.00            
ATOM   4385  CZ  ARG X 552      66.027  23.921  28.253  0.00  0.00            
ATOM   4386  NH1 ARG X 552      65.497  23.061  27.328  0.00  0.00            
ATOM   4387 HH11 ARG X 552      64.926  23.450  26.613  0.00  0.00            
ATOM   4388 HH12 ARG X 552      65.627  22.071  27.333  0.00  0.00            
ATOM   4389  NH2 ARG X 552      67.068  23.494  29.012  0.00  0.00            
ATOM   4390 HH21 ARG X 552      67.247  24.010  29.852  0.00  0.00            
ATOM   4391 HH22 ARG X 552      67.530  22.619  28.847  0.00  0.00            
ATOM   4392  C   ARG X 552      60.844  29.081  27.194  0.00  0.00            
ATOM   4393  O   ARG X 552      59.885  29.049  27.964  0.00  0.00            
ATOM   4394  N   PRO X 553      60.630  29.296  25.930  0.00  0.00            
ATOM   4395  CD  PRO X 553      61.642  29.810  25.016  0.00  0.00            
ATOM   4396  HD1 PRO X 553      62.239  28.925  24.684  0.00  0.00            
ATOM   4397  HD2 PRO X 553      62.266  30.652  25.393  0.00  0.00            
ATOM   4398  CA  PRO X 553      59.348  29.079  25.341  0.00  0.00            
ATOM   4399  HA  PRO X 553      58.652  29.743  25.826  0.00  0.00            
ATOM   4400  CB  PRO X 553      59.547  29.416  23.857  0.00  0.00            
ATOM   4401  HB1 PRO X 553      59.880  28.500  23.310  0.00  0.00            
ATOM   4402  HB2 PRO X 553      58.632  29.773  23.356  0.00  0.00            
ATOM   4403  CG  PRO X 553      60.779  30.342  23.862  0.00  0.00            
ATOM   4404  HG1 PRO X 553      61.302  30.371  22.891  0.00  0.00            
ATOM   4405  HG2 PRO X 553      60.384  31.368  24.009  0.00  0.00            
ATOM   4406  C   PRO X 553      58.661  27.763  25.488  0.00  0.00            
ATOM   4407  O   PRO X 553      59.201  26.716  25.167  0.00  0.00            
ATOM   4408  N   PHE X 554      57.428  27.719  26.031  0.00  0.00            
ATOM   4409  HN  PHE X 554      57.071  28.554  26.443  0.00  0.00            
ATOM   4410  CA  PHE X 554      56.643  26.575  26.364  0.00  0.00            
ATOM   4411  HA  PHE X 554      56.797  25.792  25.633  0.00  0.00            
ATOM   4412  CB  PHE X 554      56.976  25.864  27.678  0.00  0.00            
ATOM   4413  HB1 PHE X 554      57.111  26.608  28.490  0.00  0.00            
ATOM   4414  HB2 PHE X 554      56.168  25.229  28.114  0.00  0.00            
ATOM   4415  CG  PHE X 554      58.146  24.943  27.664  0.00  0.00            
ATOM   4416  CD1 PHE X 554      57.916  23.598  27.575  0.00  0.00            
ATOM   4417  HD1 PHE X 554      56.949  23.165  27.381  0.00  0.00            
ATOM   4418  CE1 PHE X 554      58.929  22.692  27.817  0.00  0.00            
ATOM   4419  HE1 PHE X 554      58.735  21.644  27.657  0.00  0.00            
ATOM   4420  CZ  PHE X 554      60.205  23.146  28.068  0.00  0.00            
ATOM   4421  HZ  PHE X 554      60.997  22.418  28.191  0.00  0.00            
ATOM   4422  CD2 PHE X 554      59.410  25.400  27.965  0.00  0.00            
ATOM   4423  HD2 PHE X 554      59.767  26.416  28.061  0.00  0.00            
ATOM   4424  CE2 PHE X 554      60.424  24.492  28.187  0.00  0.00            
ATOM   4425  HE2 PHE X 554      61.433  24.825  28.360  0.00  0.00            
ATOM   4426  C   PHE X 554      55.228  27.016  26.186  0.00  0.00            
ATOM   4427  O   PHE X 554      54.822  27.997  26.806  0.00  0.00            
ATOM   4428  N   LYS X 555      54.422  26.273  25.406  0.00  0.00            
ATOM   4429  HN  LYS X 555      54.791  25.547  24.846  0.00  0.00            
ATOM   4430  CA  LYS X 555      53.021  26.514  25.222  0.00  0.00            
ATOM   4431  HA  LYS X 555      52.937  27.541  24.895  0.00  0.00            
ATOM   4432  CB  LYS X 555      52.273  25.606  24.236  0.00  0.00            
ATOM   4433  HB1 LYS X 555      52.349  24.534  24.505  0.00  0.00            
ATOM   4434  HB2 LYS X 555      51.196  25.907  24.246  0.00  0.00            
ATOM   4435  CG  LYS X 555      52.774  25.802  22.810  0.00  0.00            
ATOM   4436  HG1 LYS X 555      52.351  26.774  22.488  0.00  0.00            
ATOM   4437  HG2 LYS X 555      53.880  25.901  22.912  0.00  0.00            
ATOM   4438  CD  LYS X 555      52.411  24.765  21.742  0.00  0.00            
ATOM   4439  HD1 LYS X 555      52.341  23.754  22.205  0.00  0.00            
ATOM   4440  HD2 LYS X 555      51.435  25.046  21.306  0.00  0.00            
ATOM   4441  CE  LYS X 555      53.383  24.628  20.574  0.00  0.00            
ATOM   4442  HE1 LYS X 555      53.568  25.563  20.000  0.00  0.00            
ATOM   4443  HE2 LYS X 555      54.359  24.307  21.003  0.00  0.00            
ATOM   4444  NZ  LYS X 555      52.897  23.653  19.559  0.00  0.00            
ATOM   4445  HZ1 LYS X 555      52.061  24.032  19.068  0.00  0.00            
ATOM   4446  HZ2 LYS X 555      53.571  23.449  18.788  0.00  0.00            
ATOM   4447  HZ3 LYS X 555      52.643  22.771  20.047  0.00  0.00            
ATOM   4448  C   LYS X 555      52.330  26.416  26.545  0.00  0.00            
ATOM   4449  O   LYS X 555      52.487  25.361  27.157  0.00  0.00            
ATOM   4450  N   GLU X 556      51.569  27.444  26.943  0.00  0.00            
ATOM   4451  HN  GLU X 556      51.506  28.253  26.361  0.00  0.00            
ATOM   4452  CA  GLU X 556      50.838  27.470  28.176  0.00  0.00            
ATOM   4453  HA  GLU X 556      50.104  28.261  28.080  0.00  0.00            
ATOM   4454  CB  GLU X 556      50.056  26.185  28.509  0.00  0.00            
ATOM   4455  HB1 GLU X 556      49.514  25.927  27.581  0.00  0.00            
ATOM   4456  HB2 GLU X 556      50.660  25.280  28.731  0.00  0.00            
ATOM   4457  CG  GLU X 556      49.045  26.320  29.657  0.00  0.00            
ATOM   4458  HG1 GLU X 556      48.778  27.381  29.834  0.00  0.00            
ATOM   4459  HG2 GLU X 556      48.101  25.804  29.429  0.00  0.00            
ATOM   4460  CD  GLU X 556      49.534  25.775  30.993  0.00  0.00            
ATOM   4461  OE1 GLU X 556      50.488  24.969  31.116  0.00  0.00            
ATOM   4462  OE2 GLU X 556      48.911  26.177  32.001  0.00  0.00            
ATOM   4463  C   GLU X 556      51.660  27.969  29.314  0.00  0.00            
ATOM   4464  O   GLU X 556      51.156  28.386  30.354  0.00  0.00            
ATOM   4465  N   LYS X 557      52.993  28.062  29.151  0.00  0.00            
ATOM   4466  HN  LYS X 557      53.350  27.863  28.242  0.00  0.00            
ATOM   4467  CA  LYS X 557      53.861  28.349  30.246  0.00  0.00            
ATOM   4468  HA  LYS X 557      53.312  28.828  31.040  0.00  0.00            
ATOM   4469  CB  LYS X 557      54.666  27.114  30.707  0.00  0.00            
ATOM   4470  HB1 LYS X 557      55.412  26.619  30.050  0.00  0.00            
ATOM   4471  HB2 LYS X 557      55.362  27.309  31.554  0.00  0.00            
ATOM   4472  CG  LYS X 557      53.736  25.999  31.195  0.00  0.00            
ATOM   4473  HG1 LYS X 557      52.846  26.540  31.564  0.00  0.00            
ATOM   4474  HG2 LYS X 557      53.278  25.437  30.351  0.00  0.00            
ATOM   4475  CD  LYS X 557      54.248  25.108  32.326  0.00  0.00            
ATOM   4476  HD1 LYS X 557      55.159  24.669  31.850  0.00  0.00            
ATOM   4477  HD2 LYS X 557      54.554  25.786  33.157  0.00  0.00            
ATOM   4478  CE  LYS X 557      53.339  23.982  32.805  0.00  0.00            
ATOM   4479  HE1 LYS X 557      53.093  23.267  31.988  0.00  0.00            
ATOM   4480  HE2 LYS X 557      53.791  23.400  33.641  0.00  0.00            
ATOM   4481  NZ  LYS X 557      52.027  24.548  33.202  0.00  0.00            
ATOM   4482  HZ1 LYS X 557      51.430  23.839  33.669  0.00  0.00            
ATOM   4483  HZ2 LYS X 557      52.124  25.341  33.879  0.00  0.00            
ATOM   4484  HZ3 LYS X 557      51.610  24.918  32.322  0.00  0.00            
ATOM   4485  C   LYS X 557      54.782  29.403  29.743  0.00  0.00            
ATOM   4486  O   LYS X 557      54.318  30.351  29.111  0.00  0.00            
ATOM   4487  N   GLY X 558      56.099  29.266  30.007  0.00  0.00            
ATOM   4488  HN  GLY X 558      56.460  28.543  30.590  0.00  0.00            
ATOM   4489  CA  GLY X 558      57.103  30.164  29.537  0.00  0.00            
ATOM   4490  HA1 GLY X 558      58.063  29.785  29.870  0.00  0.00            
ATOM   4491  HA2 GLY X 558      57.108  30.216  28.460  0.00  0.00            
ATOM   4492  C   GLY X 558      57.060  31.538  30.109  0.00  0.00            
ATOM   4493  O   GLY X 558      57.217  32.532  29.399  0.00  0.00            
ATOM   4494  N   HIS X 559      56.746  31.627  31.418  0.00  0.00            
ATOM   4495  HN  HIS X 559      56.538  30.854  32.010  0.00  0.00            
ATOM   4496  CA  HIS X 559      56.376  32.876  32.000  0.00  0.00            
ATOM   4497  HA  HIS X 559      55.534  33.199  31.414  0.00  0.00            
ATOM   4498  CB  HIS X 559      55.896  32.631  33.440  0.00  0.00            
ATOM   4499  HB1 HIS X 559      56.687  32.029  33.925  0.00  0.00            
ATOM   4500  HB2 HIS X 559      55.585  33.574  33.935  0.00  0.00            
ATOM   4501  ND1 HIS X 559      54.823  30.411  33.392  0.00  0.00            
ATOM   4502  CG  HIS X 559      54.666  31.777  33.329  0.00  0.00            
ATOM   4503  CE1 HIS X 559      53.627  29.876  33.239  0.00  0.00            
ATOM   4504  HE1 HIS X 559      53.310  28.879  33.534  0.00  0.00            
ATOM   4505  NE2 HIS X 559      52.693  30.831  32.966  0.00  0.00            
ATOM   4506  HE2 HIS X 559      51.701  30.780  33.074  0.00  0.00            
ATOM   4507  CD2 HIS X 559      53.346  32.046  33.085  0.00  0.00            
ATOM   4508  HD2 HIS X 559      52.904  33.032  33.113  0.00  0.00            
ATOM   4509  C   HIS X 559      57.345  34.004  31.954  0.00  0.00            
ATOM   4510  O   HIS X 559      56.937  35.142  31.711  0.00  0.00            
ATOM   4511  N   TRP X 560      58.635  33.737  32.217  0.00  0.00            
ATOM   4512  HN  TRP X 560      58.814  32.835  32.588  0.00  0.00            
ATOM   4513  CA  TRP X 560      59.658  34.738  32.071  0.00  0.00            
ATOM   4514  HA  TRP X 560      59.415  35.572  32.706  0.00  0.00            
ATOM   4515  CB  TRP X 560      60.917  34.094  32.681  0.00  0.00            
ATOM   4516  HB1 TRP X 560      61.167  33.062  32.341  0.00  0.00            
ATOM   4517  HB2 TRP X 560      61.781  34.723  32.408  0.00  0.00            
ATOM   4518  CG  TRP X 560      61.072  34.075  34.161  0.00  0.00            
ATOM   4519  CD1 TRP X 560      61.318  32.938  34.881  0.00  0.00            
ATOM   4520  HD1 TRP X 560      61.588  32.007  34.414  0.00  0.00            
ATOM   4521  NE1 TRP X 560      61.479  33.278  36.195  0.00  0.00            
ATOM   4522  HE1 TRP X 560      61.963  32.775  36.876  0.00  0.00            
ATOM   4523  CE2 TRP X 560      61.296  34.631  36.373  0.00  0.00            
ATOM   4524  CD2 TRP X 560      61.086  35.147  35.107  0.00  0.00            
ATOM   4525  CE3 TRP X 560      61.002  36.499  34.967  0.00  0.00            
ATOM   4526  HE3 TRP X 560      60.919  36.885  33.954  0.00  0.00            
ATOM   4527  CZ3 TRP X 560      61.119  37.293  36.076  0.00  0.00            
ATOM   4528  HZ3 TRP X 560      61.209  38.371  35.980  0.00  0.00            
ATOM   4529  CZ2 TRP X 560      61.344  35.376  37.504  0.00  0.00            
ATOM   4530  HZ2 TRP X 560      61.589  34.939  38.465  0.00  0.00            
ATOM   4531  CH2 TRP X 560      61.260  36.735  37.324  0.00  0.00            
ATOM   4532  HH2 TRP X 560      61.497  37.315  38.200  0.00  0.00            
ATOM   4533  C   TRP X 560      59.882  35.223  30.678  0.00  0.00            
ATOM   4534  O   TRP X 560      59.854  36.416  30.400  0.00  0.00            
ATOM   4535  N   TYR X 561      59.905  34.244  29.756  0.00  0.00            
ATOM   4536  HN  TYR X 561      59.860  33.265  29.956  0.00  0.00            
ATOM   4537  CA  TYR X 561      59.904  34.472  28.345  0.00  0.00            
ATOM   4538  HA  TYR X 561      60.819  35.004  28.110  0.00  0.00            
ATOM   4539  CB  TYR X 561      59.951  33.170  27.528  0.00  0.00            
ATOM   4540  HB1 TYR X 561      60.988  32.763  27.594  0.00  0.00            
ATOM   4541  HB2 TYR X 561      59.306  32.378  27.980  0.00  0.00            
ATOM   4542  CG  TYR X 561      59.675  33.219  26.073  0.00  0.00            
ATOM   4543  CD1 TYR X 561      60.474  33.891  25.173  0.00  0.00            
ATOM   4544  HD1 TYR X 561      61.365  34.348  25.574  0.00  0.00            
ATOM   4545  CE1 TYR X 561      60.070  34.120  23.882  0.00  0.00            
ATOM   4546  HE1 TYR X 561      60.663  34.757  23.239  0.00  0.00            
ATOM   4547  CZ  TYR X 561      58.860  33.664  23.432  0.00  0.00            
ATOM   4548  OH  TYR X 561      58.499  33.839  22.076  0.00  0.00            
ATOM   4549  HH  TYR X 561      57.608  33.475  21.989  0.00  0.00            
ATOM   4550  CD2 TYR X 561      58.444  32.821  25.599  0.00  0.00            
ATOM   4551  HD2 TYR X 561      57.839  32.258  26.286  0.00  0.00            
ATOM   4552  CE2 TYR X 561      57.990  33.081  24.325  0.00  0.00            
ATOM   4553  HE2 TYR X 561      57.035  32.688  23.997  0.00  0.00            
ATOM   4554  C   TYR X 561      58.786  35.351  27.892  0.00  0.00            
ATOM   4555  O   TYR X 561      59.072  36.340  27.226  0.00  0.00            
ATOM   4556  N   ASN X 562      57.542  35.047  28.313  0.00  0.00            
ATOM   4557  HN  ASN X 562      57.349  34.172  28.742  0.00  0.00            
ATOM   4558  CA  ASN X 562      56.487  35.985  28.108  0.00  0.00            
ATOM   4559  HA  ASN X 562      56.280  36.085  27.052  0.00  0.00            
ATOM   4560  CB  ASN X 562      55.251  35.195  28.594  0.00  0.00            
ATOM   4561  HB1 ASN X 562      55.195  34.267  27.988  0.00  0.00            
ATOM   4562  HB2 ASN X 562      55.504  34.811  29.601  0.00  0.00            
ATOM   4563  CG  ASN X 562      53.882  35.826  28.804  0.00  0.00            
ATOM   4564  OD1 ASN X 562      53.373  35.907  29.918  0.00  0.00            
ATOM   4565  ND2 ASN X 562      53.290  36.263  27.664  0.00  0.00            
ATOM   4566 HD21 ASN X 562      53.839  36.363  26.829  0.00  0.00            
ATOM   4567 HD22 ASN X 562      52.351  36.593  27.756  0.00  0.00            
ATOM   4568  C   ASN X 562      56.586  37.369  28.632  0.00  0.00            
ATOM   4569  O   ASN X 562      56.283  38.334  27.923  0.00  0.00            
ATOM   4570  N   LEU X 563      57.072  37.528  29.877  0.00  0.00            
ATOM   4571  HN  LEU X 563      57.173  36.774  30.506  0.00  0.00            
ATOM   4572  CA  LEU X 563      57.402  38.773  30.497  0.00  0.00            
ATOM   4573  HA  LEU X 563      56.509  39.388  30.500  0.00  0.00            
ATOM   4574  CB  LEU X 563      57.784  38.414  31.947  0.00  0.00            
ATOM   4575  HB1 LEU X 563      56.872  37.958  32.388  0.00  0.00            
ATOM   4576  HB2 LEU X 563      58.553  37.620  31.854  0.00  0.00            
ATOM   4577  CG  LEU X 563      58.318  39.451  32.959  0.00  0.00            
ATOM   4578  HG  LEU X 563      58.153  39.030  33.968  0.00  0.00            
ATOM   4579  CD1 LEU X 563      59.827  39.739  32.807  0.00  0.00            
ATOM   4580 HD11 LEU X 563      60.331  38.764  32.650  0.00  0.00            
ATOM   4581 HD12 LEU X 563      60.078  40.309  31.890  0.00  0.00            
ATOM   4582 HD13 LEU X 563      60.143  40.340  33.684  0.00  0.00            
ATOM   4583  CD2 LEU X 563      57.473  40.726  32.926  0.00  0.00            
ATOM   4584 HD21 LEU X 563      57.739  41.328  33.822  0.00  0.00            
ATOM   4585 HD22 LEU X 563      57.687  41.200  31.944  0.00  0.00            
ATOM   4586 HD23 LEU X 563      56.409  40.556  33.201  0.00  0.00            
ATOM   4587  C   LEU X 563      58.412  39.613  29.791  0.00  0.00            
ATOM   4588  O   LEU X 563      58.115  40.780  29.508  0.00  0.00            
ATOM   4589  N   GLU X 564      59.573  39.019  29.453  0.00  0.00            
ATOM   4590  HN  GLU X 564      59.675  38.081  29.764  0.00  0.00            
ATOM   4591  CA  GLU X 564      60.696  39.647  28.834  0.00  0.00            
ATOM   4592  HA  GLU X 564      61.115  40.449  29.419  0.00  0.00            
ATOM   4593  CB  GLU X 564      61.831  38.615  28.698  0.00  0.00            
ATOM   4594  HB1 GLU X 564      61.502  37.662  28.226  0.00  0.00            
ATOM   4595  HB2 GLU X 564      62.587  39.104  28.050  0.00  0.00            
ATOM   4596  CG  GLU X 564      62.484  38.345  30.048  0.00  0.00            
ATOM   4597  HG1 GLU X 564      63.170  39.172  30.347  0.00  0.00            
ATOM   4598  HG2 GLU X 564      61.680  38.123  30.785  0.00  0.00            
ATOM   4599  CD  GLU X 564      63.369  37.112  30.100  0.00  0.00            
ATOM   4600  OE1 GLU X 564      64.149  36.797  29.160  0.00  0.00            
ATOM   4601  OE2 GLU X 564      63.320  36.352  31.106  0.00  0.00            
ATOM   4602  C   GLU X 564      60.238  40.122  27.494  0.00  0.00            
ATOM   4603  O   GLU X 564      60.529  41.204  26.983  0.00  0.00            
ATOM   4604  N   LYS X 565      59.422  39.314  26.790  0.00  0.00            
ATOM   4605  HN  LYS X 565      59.302  38.395  27.144  0.00  0.00            
ATOM   4606  CA  LYS X 565      58.888  39.560  25.494  0.00  0.00            
ATOM   4607  HA  LYS X 565      59.741  39.710  24.844  0.00  0.00            
ATOM   4608  CB  LYS X 565      58.126  38.342  24.931  0.00  0.00            
ATOM   4609  HB1 LYS X 565      58.875  37.528  24.859  0.00  0.00            
ATOM   4610  HB2 LYS X 565      57.342  38.111  25.690  0.00  0.00            
ATOM   4611  CG  LYS X 565      57.525  38.561  23.546  0.00  0.00            
ATOM   4612  HG1 LYS X 565      56.651  39.245  23.534  0.00  0.00            
ATOM   4613  HG2 LYS X 565      58.320  39.064  22.958  0.00  0.00            
ATOM   4614  CD  LYS X 565      57.208  37.169  22.976  0.00  0.00            
ATOM   4615  HD1 LYS X 565      58.126  36.589  22.751  0.00  0.00            
ATOM   4616  HD2 LYS X 565      56.618  36.685  23.778  0.00  0.00            
ATOM   4617  CE  LYS X 565      56.458  37.239  21.648  0.00  0.00            
ATOM   4618  HE1 LYS X 565      57.140  37.626  20.855  0.00  0.00            
ATOM   4619  HE2 LYS X 565      56.147  36.227  21.322  0.00  0.00            
ATOM   4620  NZ  LYS X 565      55.270  38.128  21.623  0.00  0.00            
ATOM   4621  HZ1 LYS X 565      54.756  37.904  20.743  0.00  0.00            
ATOM   4622  HZ2 LYS X 565      54.615  37.911  22.394  0.00  0.00            
ATOM   4623  HZ3 LYS X 565      55.652  39.082  21.554  0.00  0.00            
ATOM   4624  C   LYS X 565      57.994  40.753  25.435  0.00  0.00            
ATOM   4625  O   LYS X 565      58.129  41.603  24.545  0.00  0.00            
ATOM   4626  N   GLU X 566      57.137  40.841  26.460  0.00  0.00            
ATOM   4627  HN  GLU X 566      57.138  40.075  27.097  0.00  0.00            
ATOM   4628  CA  GLU X 566      56.229  41.924  26.699  0.00  0.00            
ATOM   4629  HA  GLU X 566      55.657  42.090  25.810  0.00  0.00            
ATOM   4630  CB  GLU X 566      55.236  41.638  27.838  0.00  0.00            
ATOM   4631  HB1 GLU X 566      54.753  40.675  27.554  0.00  0.00            
ATOM   4632  HB2 GLU X 566      55.767  41.477  28.796  0.00  0.00            
ATOM   4633  CG  GLU X 566      54.256  42.799  28.069  0.00  0.00            
ATOM   4634  HG1 GLU X 566      54.644  43.578  28.745  0.00  0.00            
ATOM   4635  HG2 GLU X 566      53.971  43.245  27.097  0.00  0.00            
ATOM   4636  CD  GLU X 566      52.939  42.379  28.698  0.00  0.00            
ATOM   4637  OE1 GLU X 566      51.937  42.384  27.929  0.00  0.00            
ATOM   4638  OE2 GLU X 566      52.892  41.839  29.839  0.00  0.00            
ATOM   4639  C   GLU X 566      56.937  43.226  26.894  0.00  0.00            
ATOM   4640  O   GLU X 566      56.622  44.225  26.242  0.00  0.00            
ATOM   4641  N   TRP X 567      57.976  43.287  27.739  0.00  0.00            
ATOM   4642  HN  TRP X 567      58.163  42.609  28.445  0.00  0.00            
ATOM   4643  CA  TRP X 567      58.790  44.452  27.836  0.00  0.00            
ATOM   4644  HA  TRP X 567      58.116  45.243  28.133  0.00  0.00            
ATOM   4645  CB  TRP X 567      59.806  44.284  28.978  0.00  0.00            
ATOM   4646  HB1 TRP X 567      60.431  43.395  28.727  0.00  0.00            
ATOM   4647  HB2 TRP X 567      60.529  45.129  28.976  0.00  0.00            
ATOM   4648  CG  TRP X 567      59.385  44.119  30.403  0.00  0.00            
ATOM   4649  CD1 TRP X 567      58.203  44.479  30.979  0.00  0.00            
ATOM   4650  HD1 TRP X 567      57.348  44.845  30.439  0.00  0.00            
ATOM   4651  NE1 TRP X 567      58.291  44.399  32.341  0.00  0.00            
ATOM   4652  HE1 TRP X 567      57.477  44.454  32.887  0.00  0.00            
ATOM   4653  CE2 TRP X 567      59.515  43.875  32.671  0.00  0.00            
ATOM   4654  CD2 TRP X 567      60.198  43.671  31.490  0.00  0.00            
ATOM   4655  CE3 TRP X 567      61.459  43.144  31.500  0.00  0.00            
ATOM   4656  HE3 TRP X 567      62.063  43.032  30.621  0.00  0.00            
ATOM   4657  CZ3 TRP X 567      62.015  42.874  32.737  0.00  0.00            
ATOM   4658  HZ3 TRP X 567      63.002  42.458  32.833  0.00  0.00            
ATOM   4659  CZ2 TRP X 567      59.993  43.501  33.884  0.00  0.00            
ATOM   4660  HZ2 TRP X 567      59.379  43.613  34.762  0.00  0.00            
ATOM   4661  CH2 TRP X 567      61.255  42.962  33.875  0.00  0.00            
ATOM   4662  HH2 TRP X 567      61.656  42.751  34.863  0.00  0.00            
ATOM   4663  C   TRP X 567      59.568  44.964  26.676  0.00  0.00            
ATOM   4664  O   TRP X 567      59.673  46.142  26.303  0.00  0.00            
ATOM   4665  N   GLN X 568      60.038  44.011  25.854  0.00  0.00            
ATOM   4666  HN  GLN X 568      59.883  43.050  26.060  0.00  0.00            
ATOM   4667  CA  GLN X 568      60.606  44.198  24.562  0.00  0.00            
ATOM   4668  HA  GLN X 568      61.356  44.948  24.748  0.00  0.00            
ATOM   4669  CB  GLN X 568      61.258  42.979  23.894  0.00  0.00            
ATOM   4670  HB1 GLN X 568      60.490  42.193  24.052  0.00  0.00            
ATOM   4671  HB2 GLN X 568      61.582  43.048  22.835  0.00  0.00            
ATOM   4672  CG  GLN X 568      62.500  42.496  24.663  0.00  0.00            
ATOM   4673  HG1 GLN X 568      63.278  43.270  24.477  0.00  0.00            
ATOM   4674  HG2 GLN X 568      62.242  42.560  25.745  0.00  0.00            
ATOM   4675  CD  GLN X 568      62.918  41.091  24.264  0.00  0.00            
ATOM   4676  OE1 GLN X 568      63.528  40.896  23.211  0.00  0.00            
ATOM   4677  NE2 GLN X 568      62.536  40.135  25.146  0.00  0.00            
ATOM   4678 HE21 GLN X 568      61.854  40.422  25.820  0.00  0.00            
ATOM   4679 HE22 GLN X 568      62.652  39.170  24.938  0.00  0.00            
ATOM   4680  C   GLN X 568      59.693  44.925  23.623  0.00  0.00            
ATOM   4681  O   GLN X 568      60.109  45.889  22.983  0.00  0.00            
ATOM   4682  N   GLU X 569      58.413  44.513  23.530  0.00  0.00            
ATOM   4683  HN  GLU X 569      58.012  43.838  24.140  0.00  0.00            
ATOM   4684  CA  GLU X 569      57.466  44.987  22.578  0.00  0.00            
ATOM   4685  HA  GLU X 569      57.986  45.160  21.647  0.00  0.00            
ATOM   4686  CB  GLU X 569      56.373  43.928  22.356  0.00  0.00            
ATOM   4687  HB1 GLU X 569      55.981  43.764  23.381  0.00  0.00            
ATOM   4688  HB2 GLU X 569      55.605  44.220  21.613  0.00  0.00            
ATOM   4689  CG  GLU X 569      56.966  42.731  21.605  0.00  0.00            
ATOM   4690  HG1 GLU X 569      57.391  43.122  20.665  0.00  0.00            
ATOM   4691  HG2 GLU X 569      57.801  42.309  22.199  0.00  0.00            
ATOM   4692  CD  GLU X 569      55.903  41.654  21.415  0.00  0.00            
ATOM   4693  OE1 GLU X 569      54.691  41.889  21.647  0.00  0.00            
ATOM   4694  OE2 GLU X 569      56.267  40.526  20.974  0.00  0.00            
ATOM   4695  C   GLU X 569      57.048  46.363  22.980  0.00  0.00            
ATOM   4696  O   GLU X 569      57.021  47.232  22.114  0.00  0.00            
ATOM   4697  N   PHE X 570      56.850  46.644  24.278  0.00  0.00            
ATOM   4698  HN  PHE X 570      56.659  45.927  24.947  0.00  0.00            
ATOM   4699  CA  PHE X 570      56.900  47.969  24.836  0.00  0.00            
ATOM   4700  HA  PHE X 570      56.141  48.528  24.304  0.00  0.00            
ATOM   4701  CB  PHE X 570      56.529  48.160  26.317  0.00  0.00            
ATOM   4702  HB1 PHE X 570      57.100  47.433  26.935  0.00  0.00            
ATOM   4703  HB2 PHE X 570      56.718  49.140  26.782  0.00  0.00            
ATOM   4704  CG  PHE X 570      55.079  47.877  26.530  0.00  0.00            
ATOM   4705  CD1 PHE X 570      54.130  48.782  26.120  0.00  0.00            
ATOM   4706  HD1 PHE X 570      54.368  49.635  25.512  0.00  0.00            
ATOM   4707  CE1 PHE X 570      52.791  48.509  26.295  0.00  0.00            
ATOM   4708  HE1 PHE X 570      52.040  49.111  25.811  0.00  0.00            
ATOM   4709  CZ  PHE X 570      52.348  47.375  26.947  0.00  0.00            
ATOM   4710  HZ  PHE X 570      51.296  47.219  27.152  0.00  0.00            
ATOM   4711  CD2 PHE X 570      54.662  46.812  27.299  0.00  0.00            
ATOM   4712  HD2 PHE X 570      55.325  46.128  27.786  0.00  0.00            
ATOM   4713  CE2 PHE X 570      53.323  46.559  27.473  0.00  0.00            
ATOM   4714  HE2 PHE X 570      52.918  45.695  27.966  0.00  0.00            
ATOM   4715  C   PHE X 570      58.080  48.811  24.524  0.00  0.00            
ATOM   4716  O   PHE X 570      57.921  49.912  23.989  0.00  0.00            
ATOM   4717  N   LEU X 571      59.329  48.319  24.612  0.00  0.00            
ATOM   4718  HN  LEU X 571      59.398  47.418  25.020  0.00  0.00            
ATOM   4719  CA  LEU X 571      60.563  48.984  24.325  0.00  0.00            
ATOM   4720  HA  LEU X 571      60.420  49.877  24.919  0.00  0.00            
ATOM   4721  CB  LEU X 571      61.816  48.253  24.842  0.00  0.00            
ATOM   4722  HB1 LEU X 571      61.797  47.211  24.455  0.00  0.00            
ATOM   4723  HB2 LEU X 571      62.716  48.751  24.428  0.00  0.00            
ATOM   4724  CG  LEU X 571      62.111  48.197  26.348  0.00  0.00            
ATOM   4725  HG  LEU X 571      61.286  47.722  26.922  0.00  0.00            
ATOM   4726  CD1 LEU X 571      63.293  47.269  26.656  0.00  0.00            
ATOM   4727 HD11 LEU X 571      62.951  46.248  26.360  0.00  0.00            
ATOM   4728 HD12 LEU X 571      64.203  47.494  26.061  0.00  0.00            
ATOM   4729 HD13 LEU X 571      63.514  47.402  27.735  0.00  0.00            
ATOM   4730  CD2 LEU X 571      62.370  49.649  26.801  0.00  0.00            
ATOM   4731 HD21 LEU X 571      62.988  50.177  26.047  0.00  0.00            
ATOM   4732 HD22 LEU X 571      61.453  50.265  26.954  0.00  0.00            
ATOM   4733 HD23 LEU X 571      62.960  49.518  27.739  0.00  0.00            
ATOM   4734  C   LEU X 571      60.719  49.405  22.905  0.00  0.00            
ATOM   4735  O   LEU X 571      60.942  50.581  22.615  0.00  0.00            
ATOM   4736  N   ASN X 572      60.431  48.479  21.971  0.00  0.00            
ATOM   4737  HN  ASN X 572      60.323  47.525  22.258  0.00  0.00            
ATOM   4738  CA  ASN X 572      60.323  48.585  20.557  0.00  0.00            
ATOM   4739  HA  ASN X 572      61.265  48.946  20.184  0.00  0.00            
ATOM   4740  CB  ASN X 572      60.067  47.226  19.866  0.00  0.00            
ATOM   4741  HB1 ASN X 572      59.162  46.856  20.391  0.00  0.00            
ATOM   4742  HB2 ASN X 572      59.931  47.385  18.778  0.00  0.00            
ATOM   4743  CG  ASN X 572      61.272  46.310  20.054  0.00  0.00            
ATOM   4744  OD1 ASN X 572      62.354  46.740  20.452  0.00  0.00            
ATOM   4745  ND2 ASN X 572      61.027  45.026  19.699  0.00  0.00            
ATOM   4746 HD21 ASN X 572      60.183  44.824  19.210  0.00  0.00            
ATOM   4747 HD22 ASN X 572      61.576  44.247  20.020  0.00  0.00            
ATOM   4748  C   ASN X 572      59.302  49.588  20.137  0.00  0.00            
ATOM   4749  O   ASN X 572      59.502  50.281  19.139  0.00  0.00            
ATOM   4750  N   SER X 573      58.134  49.654  20.794  0.00  0.00            
ATOM   4751  HN  SER X 573      58.134  49.123  21.635  0.00  0.00            
ATOM   4752  CA  SER X 573      57.082  50.563  20.471  0.00  0.00            
ATOM   4753  HA  SER X 573      57.065  50.726  19.405  0.00  0.00            
ATOM   4754  CB  SER X 573      55.673  50.061  20.822  0.00  0.00            
ATOM   4755  HB1 SER X 573      54.886  50.774  20.499  0.00  0.00            
ATOM   4756  HB2 SER X 573      55.417  49.187  20.176  0.00  0.00            
ATOM   4757  OG  SER X 573      55.642  49.544  22.142  0.00  0.00            
ATOM   4758  HG1 SER X 573      56.132  48.733  22.023  0.00  0.00            
ATOM   4759  C   SER X 573      57.280  51.906  21.091  0.00  0.00            
ATOM   4760  O   SER X 573      56.610  52.856  20.684  0.00  0.00            
ATOM   4761  N   GLY X 574      58.254  52.090  21.995  0.00  0.00            
ATOM   4762  HN  GLY X 574      58.672  51.272  22.366  0.00  0.00            
ATOM   4763  CA  GLY X 574      58.910  53.303  22.376  0.00  0.00            
ATOM   4764  HA1 GLY X 574      59.982  53.188  22.442  0.00  0.00            
ATOM   4765  HA2 GLY X 574      58.438  54.095  21.795  0.00  0.00            
ATOM   4766  C   GLY X 574      58.627  53.750  23.771  0.00  0.00            
ATOM   4767  O   GLY X 574      59.055  54.832  24.195  0.00  0.00            
ATOM   4768  N   LYS X 575      57.927  52.868  24.498  0.00  0.00            
ATOM   4769  HN  LYS X 575      57.666  52.007  24.042  0.00  0.00            
ATOM   4770  CA  LYS X 575      57.560  53.090  25.857  0.00  0.00            
ATOM   4771  HA  LYS X 575      57.334  54.131  26.036  0.00  0.00            
ATOM   4772  CB  LYS X 575      56.286  52.301  26.232  0.00  0.00            
ATOM   4773  HB1 LYS X 575      56.512  51.222  26.095  0.00  0.00            
ATOM   4774  HB2 LYS X 575      55.970  52.312  27.296  0.00  0.00            
ATOM   4775  CG  LYS X 575      54.985  52.676  25.529  0.00  0.00            
ATOM   4776  HG1 LYS X 575      55.085  52.488  24.432  0.00  0.00            
ATOM   4777  HG2 LYS X 575      54.283  51.874  25.850  0.00  0.00            
ATOM   4778  CD  LYS X 575      54.586  54.100  25.908  0.00  0.00            
ATOM   4779  HD1 LYS X 575      54.799  54.094  27.007  0.00  0.00            
ATOM   4780  HD2 LYS X 575      55.263  54.830  25.421  0.00  0.00            
ATOM   4781  CE  LYS X 575      53.173  54.356  25.381  0.00  0.00            
ATOM   4782  HE1 LYS X 575      52.981  55.452  25.327  0.00  0.00            
ATOM   4783  HE2 LYS X 575      52.934  54.055  24.334  0.00  0.00            
ATOM   4784  NZ  LYS X 575      52.073  53.814  26.204  0.00  0.00            
ATOM   4785  HZ1 LYS X 575      52.420  53.782  27.189  0.00  0.00            
ATOM   4786  HZ2 LYS X 575      51.242  54.445  26.137  0.00  0.00            
ATOM   4787  HZ3 LYS X 575      51.832  52.905  25.772  0.00  0.00            
ATOM   4788  C   LYS X 575      58.625  52.678  26.817  0.00  0.00            
ATOM   4789  O   LYS X 575      59.481  51.858  26.487  0.00  0.00            
ATOM   4790  N   GLU X 576      58.743  53.385  27.952  0.00  0.00            
ATOM   4791  HN  GLU X 576      57.935  53.875  28.277  0.00  0.00            
ATOM   4792  CA  GLU X 576      59.747  53.052  28.905  0.00  0.00            
ATOM   4793  HA  GLU X 576      60.493  52.484  28.353  0.00  0.00            
ATOM   4794  CB  GLU X 576      60.377  54.338  29.470  0.00  0.00            
ATOM   4795  HB1 GLU X 576      59.621  54.775  30.151  0.00  0.00            
ATOM   4796  HB2 GLU X 576      61.181  53.908  30.103  0.00  0.00            
ATOM   4797  CG  GLU X 576      60.721  55.402  28.429  0.00  0.00            
ATOM   4798  HG1 GLU X 576      61.369  55.043  27.599  0.00  0.00            
ATOM   4799  HG2 GLU X 576      59.827  55.757  27.879  0.00  0.00            
ATOM   4800  CD  GLU X 576      61.422  56.594  29.053  0.00  0.00            
ATOM   4801  OE1 GLU X 576      60.654  57.554  29.355  0.00  0.00            
ATOM   4802  OE2 GLU X 576      62.669  56.636  29.163  0.00  0.00            
ATOM   4803  C   GLU X 576      59.183  52.091  29.902  0.00  0.00            
ATOM   4804  O   GLU X 576      57.994  52.083  30.233  0.00  0.00            
ATOM   4805  N   VAL X 577      60.089  51.220  30.380  0.00  0.00            
ATOM   4806  HN  VAL X 577      61.051  51.384  30.182  0.00  0.00            
ATOM   4807  CA  VAL X 577      59.757  50.210  31.337  0.00  0.00            
ATOM   4808  HA  VAL X 577      58.719  50.202  31.632  0.00  0.00            
ATOM   4809  CB  VAL X 577      59.979  48.822  30.801  0.00  0.00            
ATOM   4810  HB  VAL X 577      61.030  48.592  30.534  0.00  0.00            
ATOM   4811  CG1 VAL X 577      59.435  47.801  31.803  0.00  0.00            
ATOM   4812 HG11 VAL X 577      59.703  46.755  31.545  0.00  0.00            
ATOM   4813 HG12 VAL X 577      59.726  47.964  32.862  0.00  0.00            
ATOM   4814 HG13 VAL X 577      58.324  47.746  31.879  0.00  0.00            
ATOM   4815  CG2 VAL X 577      59.082  48.644  29.557  0.00  0.00            
ATOM   4816 HG21 VAL X 577      59.164  47.631  29.111  0.00  0.00            
ATOM   4817 HG22 VAL X 577      58.004  48.674  29.838  0.00  0.00            
ATOM   4818 HG23 VAL X 577      59.306  49.383  28.767  0.00  0.00            
ATOM   4819  C   VAL X 577      60.592  50.504  32.531  0.00  0.00            
ATOM   4820  O   VAL X 577      61.815  50.452  32.476  0.00  0.00            
ATOM   4821  N   LYS X 578      59.906  50.979  33.592  0.00  0.00            
ATOM   4822  HN  LYS X 578      58.923  51.111  33.597  0.00  0.00            
ATOM   4823  CA  LYS X 578      60.506  51.662  34.691  0.00  0.00            
ATOM   4824  HA  LYS X 578      61.578  51.741  34.533  0.00  0.00            
ATOM   4825  CB  LYS X 578      60.054  53.131  34.744  0.00  0.00            
ATOM   4826  HB1 LYS X 578      58.950  53.226  34.819  0.00  0.00            
ATOM   4827  HB2 LYS X 578      60.502  53.635  35.622  0.00  0.00            
ATOM   4828  CG  LYS X 578      60.597  53.917  33.548  0.00  0.00            
ATOM   4829  HG1 LYS X 578      61.691  53.690  33.593  0.00  0.00            
ATOM   4830  HG2 LYS X 578      60.097  53.530  32.630  0.00  0.00            
ATOM   4831  CD  LYS X 578      60.293  55.415  33.673  0.00  0.00            
ATOM   4832  HD1 LYS X 578      59.207  55.609  33.731  0.00  0.00            
ATOM   4833  HD2 LYS X 578      60.682  55.754  34.661  0.00  0.00            
ATOM   4834  CE  LYS X 578      60.897  56.406  32.674  0.00  0.00            
ATOM   4835  HE1 LYS X 578      61.999  56.289  32.711  0.00  0.00            
ATOM   4836  HE2 LYS X 578      60.485  56.274  31.650  0.00  0.00            
ATOM   4837  NZ  LYS X 578      60.509  57.771  33.067  0.00  0.00            
ATOM   4838  HZ1 LYS X 578      61.165  58.079  33.814  0.00  0.00            
ATOM   4839  HZ2 LYS X 578      60.568  58.372  32.212  0.00  0.00            
ATOM   4840  HZ3 LYS X 578      59.511  57.775  33.372  0.00  0.00            
ATOM   4841  C   LYS X 578      60.206  51.040  36.012  0.00  0.00            
ATOM   4842  O   LYS X 578      59.216  50.332  36.188  0.00  0.00            
ATOM   4843  N   ASN X 579      61.120  51.199  36.987  0.00  0.00            
ATOM   4844  HN  ASN X 579      62.002  51.672  36.926  0.00  0.00            
ATOM   4845  CA  ASN X 579      60.901  50.934  38.375  0.00  0.00            
ATOM   4846  HA  ASN X 579      61.814  51.141  38.915  0.00  0.00            
ATOM   4847  CB  ASN X 579      59.866  51.910  38.959  0.00  0.00            
ATOM   4848  HB1 ASN X 579      58.891  51.736  38.475  0.00  0.00            
ATOM   4849  HB2 ASN X 579      59.700  51.887  40.060  0.00  0.00            
ATOM   4850  CG  ASN X 579      60.283  53.364  38.715  0.00  0.00            
ATOM   4851  OD1 ASN X 579      61.479  53.625  38.677  0.00  0.00            
ATOM   4852  ND2 ASN X 579      59.259  54.244  38.524  0.00  0.00            
ATOM   4853 HD21 ASN X 579      58.363  53.827  38.682  0.00  0.00            
ATOM   4854 HD22 ASN X 579      59.426  55.219  38.649  0.00  0.00            
ATOM   4855  C   ASN X 579      60.726  49.472  38.586  0.00  0.00            
ATOM   4856  O   ASN X 579      59.953  49.080  39.457  0.00  0.00            
ATOM   4857  N   ILE X 580      61.452  48.610  37.855  0.00  0.00            
ATOM   4858  HN  ILE X 580      61.991  49.040  37.136  0.00  0.00            
ATOM   4859  CA  ILE X 580      61.529  47.185  37.950  0.00  0.00            
ATOM   4860  HA  ILE X 580      60.482  46.922  38.052  0.00  0.00            
ATOM   4861  CB  ILE X 580      62.270  46.564  36.810  0.00  0.00            
ATOM   4862  HB  ILE X 580      63.283  47.030  36.742  0.00  0.00            
ATOM   4863  CG2 ILE X 580      62.416  45.050  37.044  0.00  0.00            
ATOM   4864 HG21 ILE X 580      62.759  44.538  36.117  0.00  0.00            
ATOM   4865 HG22 ILE X 580      63.159  44.932  37.854  0.00  0.00            
ATOM   4866 HG23 ILE X 580      61.439  44.578  37.293  0.00  0.00            
ATOM   4867  CG1 ILE X 580      61.609  46.763  35.435  0.00  0.00            
ATOM   4868 HG11 ILE X 580      60.661  46.183  35.432  0.00  0.00            
ATOM   4869 HG12 ILE X 580      61.347  47.839  35.410  0.00  0.00            
ATOM   4870  CD  ILE X 580      62.415  46.554  34.147  0.00  0.00            
ATOM   4871  HD1 ILE X 580      61.821  46.839  33.258  0.00  0.00            
ATOM   4872  HD2 ILE X 580      63.337  47.163  34.006  0.00  0.00            
ATOM   4873  HD3 ILE X 580      62.720  45.490  34.051  0.00  0.00            
ATOM   4874  C   ILE X 580      62.096  46.770  39.268  0.00  0.00            
ATOM   4875  O   ILE X 580      63.199  47.142  39.681  0.00  0.00            
ATOM   4876  N   LYS X 581      61.425  45.890  40.026  0.00  0.00            
ATOM   4877  HN  LYS X 581      60.462  45.739  39.852  0.00  0.00            
ATOM   4878  CA  LYS X 581      61.892  45.522  41.329  0.00  0.00            
ATOM   4879  HA  LYS X 581      62.974  45.480  41.299  0.00  0.00            
ATOM   4880  CB  LYS X 581      61.326  46.472  42.399  0.00  0.00            
ATOM   4881  HB1 LYS X 581      61.551  47.519  42.128  0.00  0.00            
ATOM   4882  HB2 LYS X 581      60.238  46.283  42.435  0.00  0.00            
ATOM   4883  CG  LYS X 581      61.878  46.183  43.798  0.00  0.00            
ATOM   4884  HG1 LYS X 581      62.025  45.108  44.010  0.00  0.00            
ATOM   4885  HG2 LYS X 581      62.869  46.699  43.746  0.00  0.00            
ATOM   4886  CD  LYS X 581      61.089  46.609  45.041  0.00  0.00            
ATOM   4887  HD1 LYS X 581      60.239  45.913  45.199  0.00  0.00            
ATOM   4888  HD2 LYS X 581      61.729  46.506  45.937  0.00  0.00            
ATOM   4889  CE  LYS X 581      60.573  48.041  44.864  0.00  0.00            
ATOM   4890  HE1 LYS X 581      61.413  48.747  44.704  0.00  0.00            
ATOM   4891  HE2 LYS X 581      59.867  48.309  44.044  0.00  0.00            
ATOM   4892  NZ  LYS X 581      59.956  48.276  46.185  0.00  0.00            
ATOM   4893  HZ1 LYS X 581      60.578  48.157  47.012  0.00  0.00            
ATOM   4894  HZ2 LYS X 581      59.672  49.271  46.296  0.00  0.00            
ATOM   4895  HZ3 LYS X 581      59.089  47.777  46.449  0.00  0.00            
ATOM   4896  C   LYS X 581      61.395  44.135  41.546  0.00  0.00            
ATOM   4897  O   LYS X 581      60.236  43.759  41.373  0.00  0.00            
ATOM   4898  N   MET X 582      62.282  43.242  42.005  0.00  0.00            
ATOM   4899  HN  MET X 582      63.223  43.533  42.179  0.00  0.00            
ATOM   4900  CA  MET X 582      61.893  41.892  42.303  0.00  0.00            
ATOM   4901  HA  MET X 582      60.828  41.773  42.174  0.00  0.00            
ATOM   4902  CB  MET X 582      62.704  40.931  41.421  0.00  0.00            
ATOM   4903  HB1 MET X 582      63.739  40.777  41.789  0.00  0.00            
ATOM   4904  HB2 MET X 582      62.335  39.875  41.467  0.00  0.00            
ATOM   4905  CG  MET X 582      62.948  41.454  40.005  0.00  0.00            
ATOM   4906  HG1 MET X 582      62.051  41.892  39.499  0.00  0.00            
ATOM   4907  HG2 MET X 582      63.629  42.334  40.059  0.00  0.00            
ATOM   4908  SD  MET X 582      63.740  40.172  38.995  0.00  0.00            
ATOM   4909  CE  MET X 582      63.228  40.725  37.347  0.00  0.00            
ATOM   4910  HE1 MET X 582      63.615  41.724  37.054  0.00  0.00            
ATOM   4911  HE2 MET X 582      63.542  39.984  36.586  0.00  0.00            
ATOM   4912  HE3 MET X 582      62.119  40.797  37.243  0.00  0.00            
ATOM   4913  C   MET X 582      62.293  41.672  43.723  0.00  0.00            
ATOM   4914  O   MET X 582      63.364  42.086  44.172  0.00  0.00            
ATOM   4915  N   GLU X 583      61.426  41.043  44.529  0.00  0.00            
ATOM   4916  HN  GLU X 583      60.486  40.845  44.258  0.00  0.00            
ATOM   4917  CA  GLU X 583      61.769  40.407  45.767  0.00  0.00            
ATOM   4918  HA  GLU X 583      62.834  40.556  45.884  0.00  0.00            
ATOM   4919  CB  GLU X 583      60.899  40.994  46.886  0.00  0.00            
ATOM   4920  HB1 GLU X 583      59.839  40.879  46.546  0.00  0.00            
ATOM   4921  HB2 GLU X 583      61.051  40.349  47.769  0.00  0.00            
ATOM   4922  CG  GLU X 583      61.129  42.443  47.318  0.00  0.00            
ATOM   4923  HG1 GLU X 583      62.189  42.644  47.602  0.00  0.00            
ATOM   4924  HG2 GLU X 583      60.917  43.098  46.443  0.00  0.00            
ATOM   4925  CD  GLU X 583      60.301  42.826  48.523  0.00  0.00            
ATOM   4926  OE1 GLU X 583      60.809  42.587  49.657  0.00  0.00            
ATOM   4927  OE2 GLU X 583      59.153  43.347  48.396  0.00  0.00            
ATOM   4928  C   GLU X 583      61.654  38.928  45.590  0.00  0.00            
ATOM   4929  O   GLU X 583      60.698  38.426  45.000  0.00  0.00            
ATOM   4930  N   VAL X 584      62.564  38.190  46.238  0.00  0.00            
ATOM   4931  HN  VAL X 584      63.169  38.658  46.862  0.00  0.00            
ATOM   4932  CA  VAL X 584      62.535  36.752  46.191  0.00  0.00            
ATOM   4933  HA  VAL X 584      61.601  36.424  45.780  0.00  0.00            
ATOM   4934  CB  VAL X 584      63.705  36.245  45.395  0.00  0.00            
ATOM   4935  HB  VAL X 584      64.625  36.696  45.838  0.00  0.00            
ATOM   4936  CG1 VAL X 584      63.813  34.722  45.528  0.00  0.00            
ATOM   4937 HG11 VAL X 584      64.588  34.336  44.834  0.00  0.00            
ATOM   4938 HG12 VAL X 584      64.185  34.421  46.532  0.00  0.00            
ATOM   4939 HG13 VAL X 584      62.826  34.222  45.388  0.00  0.00            
ATOM   4940  CG2 VAL X 584      63.493  36.635  43.918  0.00  0.00            
ATOM   4941 HG21 VAL X 584      64.497  36.519  43.440  0.00  0.00            
ATOM   4942 HG22 VAL X 584      62.634  36.095  43.473  0.00  0.00            
ATOM   4943 HG23 VAL X 584      63.304  37.713  43.765  0.00  0.00            
ATOM   4944  C   VAL X 584      62.565  36.108  47.532  0.00  0.00            
ATOM   4945  O   VAL X 584      63.060  36.670  48.517  0.00  0.00            
ATOM   4946  N   LYS X 585      61.855  34.971  47.666  0.00  0.00            
ATOM   4947  HN  LYS X 585      61.535  34.456  46.873  0.00  0.00            
ATOM   4948  CA  LYS X 585      61.950  34.249  48.884  0.00  0.00            
ATOM   4949  HA  LYS X 585      62.614  34.687  49.622  0.00  0.00            
ATOM   4950  CB  LYS X 585      60.577  34.052  49.555  0.00  0.00            
ATOM   4951  HB1 LYS X 585      59.946  33.486  48.837  0.00  0.00            
ATOM   4952  HB2 LYS X 585      60.650  33.375  50.438  0.00  0.00            
ATOM   4953  CG  LYS X 585      59.822  35.336  49.904  0.00  0.00            
ATOM   4954  HG1 LYS X 585      60.412  35.856  50.694  0.00  0.00            
ATOM   4955  HG2 LYS X 585      59.898  36.059  49.062  0.00  0.00            
ATOM   4956  CD  LYS X 585      58.371  35.283  50.372  0.00  0.00            
ATOM   4957  HD1 LYS X 585      58.257  36.152  51.048  0.00  0.00            
ATOM   4958  HD2 LYS X 585      57.716  35.539  49.514  0.00  0.00            
ATOM   4959  CE  LYS X 585      58.008  34.019  51.156  0.00  0.00            
ATOM   4960  HE1 LYS X 585      58.153  33.141  50.481  0.00  0.00            
ATOM   4961  HE2 LYS X 585      58.770  33.952  51.963  0.00  0.00            
ATOM   4962  NZ  LYS X 585      56.615  34.021  51.672  0.00  0.00            
ATOM   4963  HZ1 LYS X 585      55.902  34.042  50.909  0.00  0.00            
ATOM   4964  HZ2 LYS X 585      56.419  33.164  52.220  0.00  0.00            
ATOM   4965  HZ3 LYS X 585      56.513  34.900  52.207  0.00  0.00            
ATOM   4966  C   LYS X 585      62.477  32.899  48.524  0.00  0.00            
ATOM   4967  O   LYS X 585      62.294  32.405  47.422  0.00  0.00            
ATOM   4968  N   TYR X 586      63.184  32.365  49.544  0.00  0.00            
ATOM   4969  HN  TYR X 586      63.273  32.880  50.391  0.00  0.00            
ATOM   4970  CA  TYR X 586      63.753  31.058  49.482  0.00  0.00            
ATOM   4971  HA  TYR X 586      63.374  30.507  48.630  0.00  0.00            
ATOM   4972  CB  TYR X 586      65.285  30.994  49.456  0.00  0.00            
ATOM   4973  HB1 TYR X 586      65.695  31.353  50.424  0.00  0.00            
ATOM   4974  HB2 TYR X 586      65.600  29.930  49.361  0.00  0.00            
ATOM   4975  CG  TYR X 586      66.038  31.682  48.373  0.00  0.00            
ATOM   4976  CD1 TYR X 586      66.746  30.985  47.429  0.00  0.00            
ATOM   4977  HD1 TYR X 586      66.828  29.913  47.418  0.00  0.00            
ATOM   4978  CE1 TYR X 586      67.406  31.656  46.424  0.00  0.00            
ATOM   4979  HE1 TYR X 586      68.045  31.079  45.770  0.00  0.00            
ATOM   4980  CZ  TYR X 586      67.408  33.030  46.425  0.00  0.00            
ATOM   4981  OH  TYR X 586      68.031  33.696  45.350  0.00  0.00            
ATOM   4982  HH  TYR X 586      67.370  34.385  45.213  0.00  0.00            
ATOM   4983  CD2 TYR X 586      66.000  33.063  48.342  0.00  0.00            
ATOM   4984  HD2 TYR X 586      65.637  33.686  49.150  0.00  0.00            
ATOM   4985  CE2 TYR X 586      66.612  33.721  47.308  0.00  0.00            
ATOM   4986  HE2 TYR X 586      66.701  34.802  47.252  0.00  0.00            
ATOM   4987  C   TYR X 586      63.397  30.340  50.738  0.00  0.00            
ATOM   4988  O   TYR X 586      63.458  30.921  51.821  0.00  0.00            
ATOM   4989  N   SER X 587      63.006  29.061  50.620  0.00  0.00            
ATOM   4990  HN  SER X 587      62.927  28.594  49.739  0.00  0.00            
ATOM   4991  CA  SER X 587      62.613  28.315  51.777  0.00  0.00            
ATOM   4992  HA  SER X 587      62.122  28.978  52.469  0.00  0.00            
ATOM   4993  CB  SER X 587      61.502  27.332  51.368  0.00  0.00            
ATOM   4994  HB1 SER X 587      60.715  27.867  50.798  0.00  0.00            
ATOM   4995  HB2 SER X 587      61.826  26.581  50.618  0.00  0.00            
ATOM   4996  OG  SER X 587      60.846  26.790  52.504  0.00  0.00            
ATOM   4997  HG1 SER X 587      60.360  27.468  52.984  0.00  0.00            
ATOM   4998  C   SER X 587      63.751  27.633  52.448  0.00  0.00            
ATOM   4999  O   SER X 587      64.590  26.963  51.836  0.00  0.00            
ATOM   5000  N   GLY X 588      63.936  27.792  53.765  0.00  0.00            
ATOM   5001  HN  GLY X 588      63.321  28.389  54.267  0.00  0.00            
ATOM   5002  CA  GLY X 588      65.023  27.162  54.460  0.00  0.00            
ATOM   5003  HA1 GLY X 588      64.953  27.358  55.517  0.00  0.00            
ATOM   5004  HA2 GLY X 588      65.069  26.097  54.288  0.00  0.00            
ATOM   5005  C   GLY X 588      66.320  27.790  54.077  0.00  0.00            
ATOM   5006  O   GLY X 588      66.470  28.991  53.864  0.00  0.00            
ATOM   5007  N   ASN X 589      67.283  26.865  53.928  0.00  0.00            
ATOM   5008  HN  ASN X 589      67.123  25.878  53.915  0.00  0.00            
ATOM   5009  CA  ASN X 589      68.662  27.186  53.720  0.00  0.00            
ATOM   5010  HA  ASN X 589      68.794  28.221  53.990  0.00  0.00            
ATOM   5011  CB  ASN X 589      69.616  26.202  54.417  0.00  0.00            
ATOM   5012  HB1 ASN X 589      69.406  25.178  54.045  0.00  0.00            
ATOM   5013  HB2 ASN X 589      70.688  26.376  54.182  0.00  0.00            
ATOM   5014  CG  ASN X 589      69.438  26.219  55.936  0.00  0.00            
ATOM   5015  OD1 ASN X 589      68.570  26.801  56.584  0.00  0.00            
ATOM   5016  ND2 ASN X 589      70.319  25.421  56.598  0.00  0.00            
ATOM   5017 HD21 ASN X 589      71.002  24.868  56.124  0.00  0.00            
ATOM   5018 HD22 ASN X 589      70.169  25.229  57.571  0.00  0.00            
ATOM   5019  C   ASN X 589      69.009  27.128  52.269  0.00  0.00            
ATOM   5020  O   ASN X 589      70.079  27.600  51.871  0.00  0.00            
ATOM   5021  N   SER X 590      68.099  26.560  51.464  0.00  0.00            
ATOM   5022  HN  SER X 590      67.256  26.234  51.877  0.00  0.00            
ATOM   5023  CA  SER X 590      68.157  26.388  50.044  0.00  0.00            
ATOM   5024  HA  SER X 590      68.778  25.511  49.962  0.00  0.00            
ATOM   5025  CB  SER X 590      66.757  25.948  49.598  0.00  0.00            
ATOM   5026  HB1 SER X 590      66.593  24.981  50.135  0.00  0.00            
ATOM   5027  HB2 SER X 590      66.074  26.793  49.810  0.00  0.00            
ATOM   5028  OG  SER X 590      66.666  25.655  48.213  0.00  0.00            
ATOM   5029  HG1 SER X 590      65.911  25.081  48.094  0.00  0.00            
ATOM   5030  C   SER X 590      68.715  27.502  49.225  0.00  0.00            
ATOM   5031  O   SER X 590      68.534  28.682  49.496  0.00  0.00            
ATOM   5032  N   GLN X 591      69.419  27.156  48.135  0.00  0.00            
ATOM   5033  HN  GLN X 591      69.545  26.214  47.845  0.00  0.00            
ATOM   5034  CA  GLN X 591      69.947  27.993  47.105  0.00  0.00            
ATOM   5035  HA  GLN X 591      70.136  28.944  47.583  0.00  0.00            
ATOM   5036  CB  GLN X 591      71.328  27.524  46.643  0.00  0.00            
ATOM   5037  HB1 GLN X 591      71.257  26.441  46.389  0.00  0.00            
ATOM   5038  HB2 GLN X 591      71.519  28.113  45.723  0.00  0.00            
ATOM   5039  CG  GLN X 591      72.368  27.735  47.748  0.00  0.00            
ATOM   5040  HG1 GLN X 591      72.259  28.814  48.008  0.00  0.00            
ATOM   5041  HG2 GLN X 591      72.279  27.097  48.655  0.00  0.00            
ATOM   5042  CD  GLN X 591      73.738  27.504  47.118  0.00  0.00            
ATOM   5043  OE1 GLN X 591      74.649  28.314  47.264  0.00  0.00            
ATOM   5044  NE2 GLN X 591      73.929  26.327  46.466  0.00  0.00            
ATOM   5045 HE21 GLN X 591      73.207  25.667  46.264  0.00  0.00            
ATOM   5046 HE22 GLN X 591      74.756  26.163  45.928  0.00  0.00            
ATOM   5047  C   GLN X 591      68.959  28.185  46.003  0.00  0.00            
ATOM   5048  O   GLN X 591      69.065  29.003  45.084  0.00  0.00            
ATOM   5049  N   ARG X 592      67.833  27.445  46.047  0.00  0.00            
ATOM   5050  HN  ARG X 592      67.657  26.815  46.801  0.00  0.00            
ATOM   5051  CA  ARG X 592      66.878  27.431  44.991  0.00  0.00            
ATOM   5052  HA  ARG X 592      67.373  27.775  44.086  0.00  0.00            
ATOM   5053  CB  ARG X 592      66.538  26.008  44.543  0.00  0.00            
ATOM   5054  HB1 ARG X 592      67.514  25.537  44.302  0.00  0.00            
ATOM   5055  HB2 ARG X 592      66.170  25.390  45.391  0.00  0.00            
ATOM   5056  CG  ARG X 592      65.578  25.943  43.350  0.00  0.00            
ATOM   5057  HG1 ARG X 592      64.620  26.326  43.759  0.00  0.00            
ATOM   5058  HG2 ARG X 592      65.984  26.604  42.550  0.00  0.00            
ATOM   5059  CD  ARG X 592      65.271  24.561  42.770  0.00  0.00            
ATOM   5060  HD1 ARG X 592      66.265  24.087  42.609  0.00  0.00            
ATOM   5061  HD2 ARG X 592      64.595  23.996  43.445  0.00  0.00
[truncated: 481,045 more chars]
